# Supplementary material for: Apoptosis-Related Gene Expression Profiles of Mouse ESCs and maGSCs: Role of Fgf4 and Mnda in Pluripotent Cell Responses to Genotoxicity
Source: PLoS One. 2012 Nov 7;7(11):e48869. doi: 10.1371/journal.pone.0048869 (PMC3492253; doi:10.1371/journal.pone.0048869)
Supplement: Table S2 — Expression of pluripotency marker genes in early-apoptotic ESCs and maGSCs compared to their undifferentiated counter parts. (XLS) [file pone.0048869.s011.xls]

## Sheet: Sheet1
Supplementary Table S2: Expression of pluripotency marker genes in early-apoptotic ESCs and maGSCs compared to their undifferentiated counter parts
Symbol	Name	UniGene	Fold change in ESCs_early-apo Vs. ESCs_Wt	Fold change in maGSCs_early-apo Vs. maGSCs_Wt
Sox2	SRY-box containing gene 2	Mm.65396	2.24	6.61
Pou5f1	POU domain, class 5, transcription factor 1	Mm.17031	1.29	3.72
Nanog	Nanog homeobox	Mm.6047	1.61	1.14
Klf4	Kruppel-like factor 4 (gut)	Mm.4325	2.11	3.46
Myc	myelocytomatosis oncogene	Mm.2444	1.46	3.01
Zscan10	zinc finger and SCAN domain containing 10	Mm.270315	1.44	7.77
Lin28	lin-28 homolog (C. elegans)	Mm.302567	2.82	5.26
Note: Red color indicates downregulation, whereas black color indicates no change (within the fold-difference of 2).
