# Supplementary material for: Apoptosis-Related Gene Expression Profiles of Mouse ESCs and maGSCs: Role of Fgf4 and Mnda in Pluripotent Cell Responses to Genotoxicity
Source: PLoS One. 2012 Nov 7;7(11):e48869. doi: 10.1371/journal.pone.0048869 (PMC3492253; doi:10.1371/journal.pone.0048869)
Supplement: Table S3 — Expression of differentiation marker genes in early-apoptotic ESCs and maGSCs compared to their undifferentiated counter parts. (XLS) [file pone.0048869.s012.xls]

## Sheet: Sheet1
Supplementary Table S3: Expression of differentiation marker genes in early-apoptotic ESCs and maGSCs compared to their undifferentiated counter parts
Symbol	Name	UniGene	Fold change in ESCs_early-apo Vs. ESCs_Wt	Fold change in maGSCs_early-apo Vs. maGSCs_Wt
Hnf4a	Hepatic nuclear factor 4, alpha	Mm.202383	1.09	1.77
Nes	Nestin	Mm.331129	1.18	3.06
Vim	Vimentin	Mm.268000	4.23	3.54
T	Brachyury	Mm.913	1.13	1.17
Gata4	GATA binding protein 4	Mm.247669	1.02	1.46
Gata6	GATA binding protein 6	Mm.329287	1.38	1.01
Note: Red color indicates downregulation, whereas black color indicates no change (within the fold-difference of 2).
