# Supplementary material for: Apoptosis-Related Gene Expression Profiles of Mouse ESCs and maGSCs: Role of Fgf4 and Mnda in Pluripotent Cell Responses to Genotoxicity
Source: PLoS One. 2012 Nov 7;7(11):e48869. doi: 10.1371/journal.pone.0048869 (PMC3492253; doi:10.1371/journal.pone.0048869)
Supplement: Table S4 — List of upregulated genes in early-apoptotic ESCs and maGSCs. (XLS) [file pone.0048869.s013.xls]

## Sheet: Sheet1
Supplementary Table S4: List of upregulated genes in early-apoptotic ESCs and maGSCs
Symbol	Description	UniGene ID	Fold change in ESC_early-apo Vs. ESC_Wt	Fold change in maGSC_early-apo Vs. maGSC_Wt
OTTMUSG00000011467	predicted gene, OTTMUSG00000011467		36.183	57.1802
Mrto4	MRT4, mRNA turnover 4, homolog (S. cerevisiae)	Mm.27871, Mm.296860, Mm.441201	26.9846	4.87699
Hspa1a	heat shock protein 1A	Mm.372314, Mm.6388	21.1261	23.8948
Fgfbp1	fibroblast growth factor binding protein 1	Mm.46053	20.656	12.5289
Rnf7	ring finger protein 7	Mm.28235	18.4	14.2727
Sycp3	synaptonemal complex protein 3	Mm.297977	17.7911	32.8173
Olfr461	olfactory receptor 461	Mm.377468	17.1136	22.6058
Pmch	pro-melanin-concentrating hormone	Mm.391436	16.9783	9.18165
V1ra4	vomeronasal 1 receptor, A4	Mm.377143	16.3726	8.20818
Amd-ps7	S-adenosylmethionine decarboxylase, pseudogene 7		15.0106	20.281
Snord82	small nucleolar RNA, C/D box 82		14.8669	8.42739
EG668131	predicted gene, EG668131		14.536	12.1377
100039652	predicted gene, 100039652		14.0684	34.565
Anapc13	anaphase promoting complex subunit 13	Mm.2000	13.4495	6.76863
Slc10a1	solute carrier family 10 (sodium/bile acid cotransporter family), member 1	Mm.341781	12.8763	10.6225
Kcnj13	potassium inwardly-rectifying channel, subfamily J, member 13	Mm.443539	12.7364	5.98716
Acyp1	acylphosphatase 1, erythrocyte (common) type	Mm.311985	12.1094	7.17335
Snord32a	small nucleolar RNA, C/D box 32A		12.0899	2.53526
Dnaja1	DnaJ (Hsp40) homolog, subfamily A, member 1	Mm.27897	11.4288	17.6708
Spa17	sperm autoantigenic protein 17	Mm.8637	11.2411	12.3909
Hist2h2be	histone cluster 2, H2be	Mm.439791	10.165	15.5279
1700001P01Rik	RIKEN cDNA 1700001P01 gene	Mm.269049	9.96501	9.25757
Olfr471	olfactory receptor 471		9.93647	4.22775
Calm2	calmodulin 2	Mm.329243	9.87505	9.71171
0610009B22Rik	RIKEN cDNA 0610009B22 gene	Mm.35693	9.66938	8.69926
Tmem60	transmembrane protein 60	Mm.347525	9.56088	9.3487
Hist1h2ac	histone cluster 1, H2ac	Mm.261973	9.19896	3.80976
Arl9	ADP-ribosylation factor-like 9	Mm.451858	9.11312	10.471
Ebag9	estrogen receptor-binding fragment-associated gene 9	Mm.477528	9.098	5.84189
EG624341	predicted gene, EG624341		8.87097	7.83629
Olfr1420	olfactory receptor 1420	Mm.358933	8.6612	45.749
2410141K09Rik	RIKEN cDNA 2410141K09 gene	Mm.183391	8.57924	6.93477
Cd24a	CD24a antigen	Mm.29742	8.57617	6.03418
100040213	predicted gene, 100040213	Mm.458627	8.52981	15.424
Ovgp1	oviductal glycoprotein 1	Mm.431947	8.44526	15.9667
Cks1b	CDC28 protein kinase 1b	Mm.272221, Mm.3049	8.21008	3.73227
Cdkn3	cyclin-dependent kinase inhibitor 3	Mm.272394	8.08772	4.15478
EG665903	predicted gene, EG665903	Mm.25642	8.06524	3.03112
Amy1	amylase 1, salivary	Mm.439727	8.03576	23.6553
1110020P15Rik	RIKEN cDNA 1110020P15 gene	Mm.269736	7.91483	2.09798
Acrv1	acrosomal vesicle protein 1	Mm.4776	7.84152	11.399
Ly6g6c	lymphocyte antigen 6 complex, locus G6C	Mm.215096	7.73847	6.93402
OTTMUSG00000003605	predicted gene, OTTMUSG00000003605	Mm.424732	7.49034	21.4658
5430411C19Rik	RIKEN cDNA 5430411C19 gene	Mm.87185	7.47859	7.32252
Kcnrg	potassium channel regulator	Mm.224464	7.47196	15.5198
2700049P18Rik	RIKEN cDNA 2700049P18 gene	Mm.31278	7.36353	4.09031
Got1l1	glutamic-oxaloacetic transaminase 1-like 1	Mm.272794	7.36009	7.05539
Pcbd2	pterin 4 alpha carbinolamine dehydratase/dimerization cofactor of hepatocyte nuclear factor 1 alpha (TCF1) 2	Mm.28145	7.34987	7.27125
Ceacam1	carcinoembryonic antigen-related cell adhesion molecule 1	Mm.322502	7.31253	2.70863
ENSMUSG00000049365	predicted gene, ENSMUSG00000049365	Mm.361764	7.27289	4.10104
Ccdc18	coiled-coil domain containing 18	Mm.441231	7.24931	9.11328
Olfr981	olfactory receptor 981	Mm.377413	7.23728	5.68779
Ngfrap1	nerve growth factor receptor (TNFRSF16) associated protein 1	Mm.90787	7.1808	5.17555
2610036L11Rik	RIKEN cDNA 2610036L11 gene	Mm.251779	7.0415	4.98808
Phxr5	per-hexamer repeat gene 5		6.99083	8.51796
Xpa	xeroderma pigmentosum, complementation group A	Mm.247036	6.98746	5.81698
Scgb1a1	secretoglobin, family 1A, member 1 (uteroglobin)	Mm.2258	6.79836	18.7941
Ccdc45	coiled-coil domain containing 45	Mm.30524, Mm.441582	6.77614	7.64729
Mns1	meiosis-specific nuclear structural protein 1	Mm.387671	6.74967	4.22032
Fam166a	family with sequence similarity 166, member A	Mm.477810	6.62544	4.07053
Hist2h3c1	histone cluster 2, H3c1	Mm.383293, Mm.422680	6.60905	3.78362
6330403K07Rik	RIKEN cDNA 6330403K07 gene	Mm.27768, Mm.440078	6.60325	11.1442
Olfr985	olfactory receptor 985	Mm.377722	6.58641	2.33815
Surf2	surfeit gene 2	Mm.389260	6.57765	2.4658
100043472	predicted gene, 100043472		6.56091	6.54232
Gkap1	G kinase anchoring protein 1	Mm.296625	6.5572	6.66929
Fv1	Friend virus susceptibility 1	Mm.422607	6.542	10.8417
Hspe1	heat shock protein 1 (chaperonin 10)	Mm.215667	6.4956	2.13705
BC065397	cDNA sequence BC065397	Mm.27218, Mm.375224, Mm.443049	6.4914	2.2899
EG235279	predicted gene, EG235279		6.45183	3.8893
Idi2	isopentenyl-diphosphate delta isomerase 2	Mm.313743	6.44565	12.2185
Mia2	melanoma inhibitory activity 2	Mm.213215	6.43753	20.6843
BC023882	cDNA sequence BC023882	Mm.319286	6.32585	8.24908
A530098C11Rik	RIKEN cDNA A530098C11 gene	Mm.123621	6.11801	8.74366
Pate2	prostate and testis expressed 2	Mm.297745	6.09684	8.67404
Lrrtm2	leucine rich repeat transmembrane neuronal 2	Mm.39900	6.08679	8.09276
Rhox4g	reproductive homeobox 4G	Mm.447786	6.05472	7.34257
OTTMUSG00000011077	predicted gene, OTTMUSG00000011077		5.94538	7.63863
ENSMUSG00000053338	predicted gene, ENSMUSG00000053338	Mm.245747	5.86611	3.89535
Depdc7	DEP domain containing 7	Mm.288805	5.86498	4.75037
EG632013	predicted gene, EG632013		5.86479	2.02792
Gtf3c6	general transcription factor IIIC, polypeptide 6, alpha	Mm.475662	5.85551	3.08941
ENSMUSG00000068324	predicted gene, ENSMUSG00000068324		5.8395	9.44873
Omd	osteomodulin	Mm.390589	5.82631	2.77794
Tmem29	transmembrane protein 29	Mm.277309	5.82294	2.29592
1700029P11Rik	RIKEN cDNA 1700029P11 gene	Mm.54292	5.80246	3.5529
Kin	antigenic determinant of rec-A protein	Mm.35498	5.79766	2.67516
Gm949	gene model 949, (NCBI)	Mm.329423	5.79035	2.40344
Llph	LLP homolog, long-term synaptic facilitation (Aplysia)	Mm.291755	5.77578	5.56051
EG667989	predicted gene, EG667989		5.77151	4.74095
Them2	thioesterase superfamily member 2	Mm.2125	5.76213	7.07061
Gpr19	G protein-coupled receptor 19	Mm.4787	5.74918	5.1901
Tmem225	transmembrane protein 225	Mm.45821	5.74893	2.21089
Mycbp	c-myc binding protein	Mm.446553	5.69064	2.82025
Ccdc77	coiled-coil domain containing 77	Mm.45767	5.68349	3.88229
Alg8	asparagine-linked glycosylation 8 homolog (yeast, alpha-1,3-glucosyltransferase)	Mm.279683, Mm.407368	5.68143	7.66144
Btg2	B-cell translocation gene 2, anti-proliferative	Mm.392646	5.67278	2.37776
EG665395	predicted gene, EG665395		5.64819	2.3154
Aim2	absent in melanoma 2	Mm.131453	5.64149	4.13088
Prex2	phosphatidylinositol-3,4,5-trisphosphate-dependent Rac exchange factor 2	Mm.123247	5.60503	4.79044
Vmn2r116	vomeronasal 2, receptor 116	Mm.469848	5.60447	6.61969
Fbxo15	F-box protein 15	Mm.28369	5.51234	2.26515
Lrrc34	leucine rich repeat containing 34	Mm.45373	5.4375	5.28468
Hist1h2be	histone cluster 1, H2be	Mm.440391	5.43211	3.38115
Dnajb7	DnaJ (Hsp40) homolog, subfamily B, member 7	Mm.440590	5.41144	2.65219
Mrps14	mitochondrial ribosomal protein S14	Mm.29599	5.37329	5.34828
Vmn2r113	vomeronasal 2, receptor 113	Mm.469850	5.37014	15.3805
EG666421	predicted gene, EG666421		5.3677	8.5403
Atp5k	ATP synthase, H+ transporting, mitochondrial F1F0 complex, subunit e	Mm.136093	5.36725	2.28051
Myeov2	myeloma overexpressed 2	Mm.30179	5.36186	2.52467
Slc24a5	solute carrier family 24, member 5	Mm.330538	5.31726	3.3501
Tex9	testis expressed gene 9	Mm.14485	5.3121	3.25087
Hoxc12	homeo box C12	Mm.221179	5.30966	3.57408
Cox6a1	cytochrome c oxidase, subunit VI a, polypeptide 1	Mm.43415	5.19401	2.62287
Hnrnph3	heterogeneous nuclear ribonucleoprotein H3	Mm.274784	5.18534	7.53986
V1ra3	vomeronasal 1 receptor, A3	Mm.425336	5.1685	5.77909
EG382275	predicted gene, EG382275	Mm.370361	5.16374	10.2273
Slc16a4	solute carrier family 16 (monocarboxylic acid transporters), member 4	Mm.38384	5.1636	4.98248
Tex14	testis expressed gene 14	Mm.440758	5.14216	4.91334
Tatdn1	TatD DNase domain containing 1	Mm.383230	5.13271	5.2042
H2afy2	H2A histone family, member Y2	Mm.272870	5.12943	2.30541
Tas2r108	taste receptor, type 2, member 108	Mm.377132	5.11406	8.07203
EG432879	predicted gene, EG432879	Mm.308666	5.11232	5.5188
Zfand2a	zinc finger, AN1-type domain 2A	Mm.24521	5.00867	4.81404
Cox6b2	cytochrome c oxidase subunit VIb polypeptide 2	Mm.29625	5.00344	4.57592
1110032A03Rik	RIKEN cDNA 1110032A03 gene	Mm.171374, Mm.432356	5.00062	9.66997
Lrrc51	leucine rich repeat containing 51	Mm.214841	4.99155	7.40913
Sfrs12ip1	SFRS12-interacting protein 1	Mm.125465	4.99114	3.10077
1700022C21Rik	RIKEN cDNA 1700022C21 gene	Mm.26684	4.98522	2.89833
Dclre1c	DNA cross-link repair 1C, PSO2 homolog (S. cerevisiae)	Mm.23483, Mm.441181, Mm.442710	4.95509	3.91204
1700013F07Rik	RIKEN cDNA 1700013F07 gene	Mm.271255	4.93607	7.65419
Psmc3ip	proteasome (prosome, macropain) 26S subunit, ATPase 3, interacting protein	Mm.18344	4.92527	2.2774
2610028A01Rik	RIKEN cDNA 2610028A01 gene	Mm.379214	4.91671	3.07383
Trap1a	tumor rejection antigen P1A	Mm.1297	4.91224	2.37679
Zbbx	zinc finger, B-box domain containing	Mm.80075	4.90577	2.41427
Arhgef6	Rac/Cdc42 guanine nucleotide exchange factor (GEF) 6	Mm.261443	4.86854	12.7931
Xkrx	X Kell blood group precursor related X linked	Mm.235055	4.85324	2.89658
Ccdc55	coiled-coil domain containing 55	Mm.156195	4.84402	2.82695
Taf9	TAF9 RNA polymerase II, TATA box binding protein (TBP)-associated factor	Mm.301148	4.82734	3.82701
Olfr930	olfactory receptor 930	Mm.377403	4.82102	3.92957
Tsen15	tRNA splicing endonuclease 15 homolog (S. cerevisiae)	Mm.21065, Mm.379120	4.81792	2.17573
Rbmx2	RNA binding motif protein, X-linked 2	Mm.32561	4.76936	2.97148
2410006H16Rik	RIKEN cDNA 2410006H16 gene	Mm.270874	4.76793	2.49337
EG667310	predicted gene, EG667310	Mm.439880	4.76452	2.17922
Rpa3	replication protein A3	Mm.29073	4.74732	2.4623
Tmed2	transmembrane emp24 domain trafficking protein 2	Mm.425279	4.74691	3.0701
AU015836	expressed sequence AU015836	Mm.328014	4.73556	3.19198
OTTMUSG00000023151	predicted gene, OTTMUSG00000023151	Mm.474030	4.72639	4.86384
Slc38a9	solute carrier family 38, member 9	Mm.259799	4.72567	7.25597
AU019823	expressed sequence AU019823	Mm.335149	4.72198	4.8151
0610007P14Rik	RIKEN cDNA 0610007P14 gene	Mm.143795	4.72168	2.22222
Snrnp27	small nuclear ribonucleoprotein 27 (U4/U6.U5)	Mm.182650	4.69398	2.55289
Krcc1	lysine-rich coiled-coil 1	Mm.250569	4.68544	6.26035
630618	predicted gene, 630618		4.67146	10.4523
4930548H24Rik	RIKEN cDNA 4930548H24 gene	Mm.23355	4.67025	2.2491
Gm443	gene model 443, (NCBI)	Mm.291521	4.66565	4.38878
Bag1	BCL2-associated athanogene 1	Mm.688	4.66047	3.2117
AI481877	expressed sequence AI481877	Mm.331636	4.64434	11.252
Ndc80	NDC80 homolog, kinetochore complex component (S. cerevisiae)	Mm.225956	4.61762	3.09092
Gm614	gene model 614, (NCBI)	Mm.212463	4.61506	3.66706
Jagn1	jagunal homolog 1 (Drosophila)	Mm.2053	4.60465	2.92307
Srp19	signal recognition particle 19	Mm.29452	4.60323	2.38088
Mrpl33	mitochondrial ribosomal protein L33	Mm.120763	4.59217	2.111
Tex24	testis expressed gene 24	Mm.84066	4.59036	17.4307
Rbm34	RNA binding motif protein 34	Mm.28199	4.57708	2.47396
4930578N16Rik	RIKEN cDNA 4930578N16 gene	Mm.195726	4.56285	3.79758
Mcts2	malignant T cell amplified sequence 2	Mm.440291	4.55795	3.54966
BC048502	cDNA sequence BC048502	Mm.243718	4.53115	3.59859
Gm1019	gene model 1019, (NCBI)	Mm.253822	4.53027	2.90798
EG212753	predicted gene, EG212753	Mm.426121	4.52859	5.04846
EG625311	predicted gene, EG625311		4.52297	3.81661
LOC100040766	similar to hCG2012694	Mm.386915	4.52117	2.47409
Gm52	gene model 52, (NCBI)	Mm.425290	4.51549	3.0218
D330012F22Rik	RIKEN cDNA D330012F22 gene	Mm.187733	4.50823	3.26903
Kif18a	kinesin family member 18A	Mm.274086	4.50346	2.49765
Tpd52l2	tumor protein D52-like 2	Mm.136648	4.49486	2.10551
Gabrp	gamma-aminobutyric acid (GABA) A receptor, pi	Mm.99989	4.48852	4.41102
Mrps31	mitochondrial ribosomal protein S31	Mm.289402	4.48517	5.34048
Gm106	gene model 106, (NCBI)	Mm.131665	4.48397	3.88798
Arid4a	AT rich interactive domain 4A (RBP1-like)	Mm.241601	4.44559	3.37654
B230118H07Rik	RIKEN cDNA B230118H07 gene	Mm.31263	4.44425	2.00296
Sap18	Sin3-associated polypeptide 18	Mm.30173, Mm.344671	4.39635	5.07722
Slc31a1	solute carrier family 31, member 1	Mm.248637	4.39299	4.32863
Erich1	glutamate-rich 1	Mm.268896	4.38405	2.00741
Eif3i	eukaryotic translation initiation factor 3, subunit I	Mm.250874	4.37853	2.05675
V1ra6	vomeronasal 1 receptor, A6	Mm.349358	4.37576	4.73751
100042424	predicted gene, 100042424	Mm.440265	4.37438	3.54986
V1rc15	vomeronasal 1 receptor, C15	Mm.222748	4.36722	7.35513
Cstb	cystatin B	Mm.6095	4.3585	3.0051
Gpr171	G protein-coupled receptor 171	Mm.123648	4.33357	6.30316
Olfr1366	olfactory receptor 1366	Mm.377411	4.33217	5.38148
Dnajc18	DnaJ (Hsp40) homolog, subfamily C, member 18	Mm.108596	4.32828	3.88217
Senp8	SUMO/sentrin specific peptidase 8	Mm.279070	4.31722	3.66805
Lrrcc1	leucine rich repeat and coiled-coil domain containing 1	Mm.257449	4.30993	4.99324
Ttc1	tetratricopeptide repeat domain 1	Mm.271974	4.30559	3.06628
Cep63	centrosomal protein 63	Mm.38910	4.29545	2.66425
Glipr1	GLI pathogenesis-related 1 (glioma)	Mm.173790	4.27892	3.35428
Rbbp6	retinoblastoma binding protein 6	Mm.4480	4.25292	4.98093
Psma7	proteasome (prosome, macropain) subunit, alpha type 7	Mm.21728	4.24457	2.78673
Rfwd2	ring finger and WD repeat domain 2	Mm.328135	4.24401	3.61783
EG623006	predicted gene, EG623006	Mm.249161	4.23142	7.7605
Reep6	receptor accessory protein 6	Mm.28147	4.22828	2.75353
Tctex1d2	Tctex1 domain containing 2	Mm.302693	4.22742	3.09307
Lsm5	LSM5 homolog, U6 small nuclear RNA associated (S. cerevisiae)	Mm.25642	4.19712	2.92182
ENSMUSG00000044065	predicted gene, ENSMUSG00000044065		4.19632	2.84185
Hscb	HscB iron-sulfur cluster co-chaperone homolog (E. coli)	Mm.200231	4.18706	3.39673
Actr6	ARP6 actin-related protein 6 homolog (yeast)	Mm.335292	4.18238	3.89002
Mme	membrane metallo endopeptidase	Mm.296022	4.15529	8.55765
780938	predicted gene, 780938		4.15517	5.531
1700055D18Rik	RIKEN cDNA 1700055D18 gene	Mm.82696	4.15502	3.76903
Cspp1	centrosome and spindle pole associated protein 1	Mm.244046	4.13834	2.84773
Olfr986	olfactory receptor 986	Mm.377590	4.13821	2.01974
Ighv8-12	immunoglobulin heavy variable V8-12		4.13522	7.69868
Utp3	UTP3, small subunit (SSU) processome component, homolog (S. cerevisiae)		4.12283	2.06818
Srp9	signal recognition particle 9	Mm.303071	4.09904	2.87066
BC022960	cDNA sequence BC022960	Mm.461226	4.09725	4.4557
Zfp81	zinc finger protein 81	Mm.170029	4.08448	2.91036
Taf10	TAF10 RNA polymerase II, TATA box binding protein (TBP)-associated factor	Mm.274846, Mm.285771	4.06783	2.02691
Ndufb9	NADH dehydrogenase (ubiquinone) 1 beta subcomplex, 9	Mm.322294	4.06066	2.88778
Ecm2	extracellular matrix protein 2, female organ and adipocyte specific	Mm.386931	4.05952	5.37227
Stx3	syntaxin 3	Mm.272264	4.0562	4.12558
Polr2h	polymerase (RNA) II (DNA directed) polypeptide H	Mm.288730	4.05527	2.31478
Wdr53	WD repeat domain 53	Mm.159860	4.05361	3.80359
100041678	predicted gene, 100041678		4.03888	3.84714
Catsper2	cation channel, sperm associated 2	Mm.384318	4.03816	6.65099
OTTMUSG00000015227	predicted gene, OTTMUSG00000015227		3.99724	7.25076
Chchd2	coiled-coil-helix-coiled-coil-helix domain containing 2	Mm.299062, Mm.30133	3.99701	2.70918
1700109H08Rik	RIKEN cDNA 1700109H08 gene	Mm.389069	3.99398	2.82909
Atf3	activating transcription factor 3	Mm.2706	3.98985	13.7872
100041437	predicted gene, 100041437		3.98745	6.82109
Ccdc150	coiled-coil domain containing 150	Mm.67455	3.97344	6.0747
1700034F02Rik	RIKEN cDNA 1700034F02 gene	Mm.69388	3.96709	6.65618
2410042D21Rik	RIKEN cDNA 2410042D21 gene	Mm.46449	3.95825	3.78502
Dpcr1	diffuse panbronchiolitis critical region 1 (human)	Mm.296301	3.95502	3.91265
Eny2	enhancer of yellow 2 homolog (Drosophila)	Mm.291828, Mm.476016	3.93272	2.45385
6030422M02Rik	RIKEN cDNA 6030422M02 gene	Mm.259800	3.92265	5.55312
Olfr460	olfactory receptor 460	Mm.377469	3.91957	7.90829
EG238199	predicted gene, EG238199		3.91404	2.88088
Rdh14	retinol dehydrogenase 14 (all-trans and 9-cis)	Mm.119343	3.91279	3.1547
EG432491	predicted gene, EG432491		3.90938	4.84763
Hamp	hepcidin antimicrobial peptide	Mm.439939	3.90472	2.35174
Rrm2b	ribonucleotide reductase M2 B (TP53 inducible)	Mm.24738	3.90357	6.65139
Neb	nebulin	Mm.389247, Mm.440192	3.89799	4.30804
Gpr1	G protein-coupled receptor 1	Mm.103354	3.89025	2.53947
Foxm1	forkhead box M1	Mm.42148	3.88616	2.09994
4930469G21Rik	RIKEN cDNA 4930469G21 gene	Mm.449990	3.8854	4.13369
Ccdc90b	coiled-coil domain containing 90B	Mm.21173	3.87903	3.05068
Olfr1380	olfactory receptor 1380	Mm.377945	3.87672	11.7591
Klf7	Kruppel-like factor 7 (ubiquitous)	Mm.29466, Mm.458200	3.87628	2.0193
Dgkb	diacylglycerol kinase, beta	Mm.126525	3.87222	3.04399
EG665317	predicted gene, EG665317	Mm.424587	3.86744	11.4247
Prh1	proline rich protein HaeIII subfamily 1	Mm.425348	3.86115	7.53535
Lrrc19	leucine rich repeat containing 19	Mm.26760	3.85232	2.93699
Ddx43	DEAD (Asp-Glu-Ala-Asp) box polypeptide 43	Mm.158166	3.84087	7.65642
BC005561	cDNA sequence BC005561	Mm.319836	3.83753	6.77552
Rps25	ribosomal protein S25	Mm.292027, Mm.391885, Mm.427157	3.83634	2.39683
4930550C14Rik	RIKEN cDNA 4930550C14 gene	Mm.26078	3.8333	5.49208
Snap23	synaptosomal-associated protein 23	Mm.245715	3.80507	3.12429
Cd2ap	CD2-associated protein	Mm.218637	3.797	2.50599
1700016G05Rik	RIKEN cDNA 1700016G05 gene	Mm.52550	3.79409	5.42229
C030030A07Rik	RIKEN cDNA C030030A07 gene	Mm.386899	3.78783	4.08812
B930041F14Rik	RIKEN cDNA B930041F14 gene	Mm.29083	3.78625	2.3637
Pik3r3	phosphatidylinositol 3 kinase, regulatory subunit, polypeptide 3 (p55)	Mm.253819	3.78372	5.15872
Znrd1	zinc ribbon domain containing, 1	Mm.440038	3.78034	2.71981
Polg2	polymerase (DNA directed), gamma 2, accessory subunit	Mm.859	3.7769	3.03278
F8	coagulation factor VIII	Mm.1805	3.77466	7.83111
Pts	6-pyruvoyl-tetrahydropterin synthase	Mm.35856	3.77194	3.77232
Ik	IK cytokine	Mm.30234	3.76351	3.02582
Fbxo47	F-box protein 47	Mm.245939	3.75852	5.93217
Rg9mtd3	RNA (guanine-9-) methyltransferase domain containing 3	Mm.46761	3.75448	2.23641
Olfr679	olfactory receptor 679	Mm.377805	3.73867	6.4377
EG667441	predicted gene, EG667441		3.71886	8.75255
Olfr197	olfactory receptor 197	Mm.377523	3.70512	4.14826
Ppil4	peptidylprolyl isomerase (cyclophilin)-like 4	Mm.38927	3.70168	3.40733
EG432534	predicted gene, EG432534	Mm.425661	3.6955	4.46559
Sgms1	sphingomyelin synthase 1	Mm.329810	3.6918	3.2726
Mdm4	transformed mouse 3T3 cell double minute 4	Mm.472773, Mm.476028	3.68799	2.32864
Acsm3	acyl-CoA synthetase medium-chain family member 3	Mm.334199	3.68719	3.94693
Vpreb3	pre-B lymphocyte gene 3	Mm.333851	3.67908	3.19178
Isca2	iron-sulfur cluster assembly 2 homolog (S. cerevisiae)	Mm.25719	3.6722	2.74697
Ribc1	RIB43A domain with coiled-coils 1	Mm.158120	3.66816	2.3015
Kcnip3	Kv channel interacting protein 3, calsenilin	Mm.315292	3.65195	3.22441
Timm8b	translocase of inner mitochondrial membrane 8 homolog b (yeast)	Mm.335149, Mm.379061	3.64891	2.20638
Olfr17	olfactory receptor 17	Mm.103814	3.64191	7.23257
EG624138	predicted gene, EG624138	Mm.425034	3.63319	5.98714
Nsun3	NOL1/NOP2/Sun domain family member 3	Mm.26321	3.61823	4.00317
Olfr1200	olfactory receptor 1200	Mm.377285	3.61177	8.19532
Rnf113a2	ring finger protein 113A2	Mm.24846	3.61159	4.47762
Olfr328	olfactory receptor 328	Mm.339498	3.60966	3.94232
R74862	expressed sequence R74862	Mm.5250	3.60927	2.44279
Prdm5	PR domain containing 5	Mm.263355	3.60633	2.15034
Pate4	prostate and testis expressed 4	Mm.390143	3.60501	3.34015
Chpt1	choline phosphotransferase 1	Mm.288897	3.60406	7.3852
Dync2h1	dynein cytoplasmic 2 heavy chain 1	Mm.237596	3.60247	4.36436
Gnrh1	gonadotropin releasing hormone 1	Mm.358309	3.60055	9.11867
2310003F16Rik	RIKEN cDNA 2310003F16 gene	Mm.330525	3.60025	2.04293
Nexn	nexilin	Mm.200188	3.58725	2.19379
Commd6	COMM domain containing 6	Mm.250474	3.58326	2.18556
B3galt2	UDP-Gal:betaGlcNAc beta 1,3-galactosyltransferase, polypeptide 2	Mm.285580, Mm.461846	3.57082	2.17255
Nova1	neuro-oncological ventral antigen 1	Mm.247195	3.56847	3.30538
St7l	suppression of tumorigenicity 7-like	Mm.206379	3.55859	5.4334
4933421E11Rik	RIKEN cDNA 4933421E11 gene	Mm.259638	3.55556	3.15726
EG621967	predicted gene, EG621967		3.55367	2.08865
Acbd7	acyl-Coenzyme A binding domain containing 7	Mm.99733	3.54688	2.67087
Thoc7	THO complex 7 homolog (Drosophila)	Mm.295875	3.54615	3.28991
1810035L17Rik	RIKEN cDNA 1810035L17 gene	Mm.355701	3.5243	2.07316
RP23-433P19.11	serine incorporator 4	Mm.459165	3.52301	2.65031
Zfp583	zinc finger protein 583	Mm.333558	3.52159	6.07697
Lce3c	late cornified envelope 3C	Mm.301748	3.51693	4.58113
Cops5	COP9 (constitutive photomorphogenic) homolog, subunit 5 (Arabidopsis thaliana)	Mm.402384	3.50946	2.3887
4931406C07Rik	RIKEN cDNA 4931406C07 gene	Mm.261842	3.50842	2.65866
Snapin	SNAP-associated protein	Mm.331182	3.49811	2.19789
Gnat2	guanine nucleotide binding protein, alpha transducing 2	Mm.439652	3.49705	3.78024
4430402I18Rik	RIKEN cDNA 4430402I18 gene	Mm.280653	3.49581	3.89071
Guca2a	guanylate cyclase activator 2a (guanylin)	Mm.2614	3.49346	3.6283
Caps2	calcyphosphine 2	Mm.194428	3.48563	3.47807
Mosc2	MOCO sulphurase C-terminal domain containing 2	Mm.177724	3.48161	2.03512
Ptgds2	prostaglandin D2 synthase 2, hematopoietic	Mm.442454	3.47919	4.96241
Nusap1	nucleolar and spindle associated protein 1	Mm.290015, Mm.439488	3.47788	2.81568
Zrsr1	zinc finger (CCCH type), RNA binding motif and serine/arginine rich 1	Mm.29542	3.47524	2.85086
Adi1	acireductone dioxygenase 1	Mm.291504	3.47041	2.0851
Nfe2l3	nuclear factor, erythroid derived 2, like 3	Mm.42138	3.46866	4.28757
1700001J11Rik	RIKEN cDNA 1700001J11 gene	Mm.235535	3.46842	2.34424
Cryba1	crystallin, beta A1	Mm.22830	3.46729	4.27519
Ccar1	cell division cycle and apoptosis regulator 1	Mm.196371	3.46667	3.33551
1700025G04Rik	RIKEN cDNA 1700025G04 gene	Mm.278031, Mm.437411, Mm.458747	3.46531	4.33392
2410016O06Rik	RIKEN cDNA 2410016O06 gene	Mm.251483	3.45312	2.35964
Zmym6	zinc finger, MYM-type 6	Mm.276096	3.45115	6.7129
Olfr578	olfactory receptor 578	Mm.377859	3.4477	4.88442
Krtdap	keratinocyte differentiation associated protein	Mm.268157	3.44568	16.9893
4930415F15Rik	RIKEN cDNA 4930415F15 gene	Mm.159077	3.44318	4.44244
Stau2	staufen (RNA binding protein) homolog 2 (Drosophila)	Mm.216257	3.44256	3.51525
Mobp	myelin-associated oligodendrocytic basic protein	Mm.40461	3.44132	3.01347
Ndufs4	NADH dehydrogenase (ubiquinone) Fe-S protein 4	Mm.253142, Mm.399745	3.43624	3.37988
Dmc1	DMC1 dosage suppressor of mck1 homolog, meiosis-specific homologous recombination (yeast)	Mm.2524	3.42776	4.26295
Cenpk	centromere protein K	Mm.281498	3.42726	7.96531
Zbtb20	zinc finger and BTB domain containing 20	Mm.136238, Mm.440824, Mm.441121, Mm.441972, Mm.460947	3.42201	3.65415
Ckt2	CKT2 protein	Mm.246580	3.4175	6.87521
Dnahc7l	dynein, axonemal, heavy chain 7-like	Mm.271304	3.41181	2.61532
Tmem126a	transmembrane protein 126A	Mm.28963	3.41171	2.92317
Ccdc76	coiled-coil domain containing 76	Mm.259648	3.41068	2.74794
Poln	DNA polymerase N	Mm.476948	3.39651	10.6876
Cenpf	centromere protein F	Mm.129746	3.3959	2.68481
Sfrs18	splicing factor, arginine/serine-rich 18	Mm.100117	3.39077	2.30735
Morf4l2	mortality factor 4 like 2	Mm.27218	3.3849	2.06079
Adhfe1	alcohol dehydrogenase, iron containing, 1	Mm.28514	3.38385	4.54023
Olfr726	olfactory receptor 726	Mm.463727	3.38293	3.90862
1810020D17Rik	RIKEN cDNA 1810020D17 gene	Mm.41583	3.38126	2.60371
Olfr898	olfactory receptor 898	Mm.377729	3.37786	5.55119
Olfr543	olfactory receptor 543	Mm.376117	3.3777	5.21513
Cmc1	COX assembly mitochondrial protein homolog (S. cerevisiae)	Mm.9953	3.37106	3.16885
Zranb2	zinc finger, RAN-binding domain containing 2	Mm.259036	3.37037	2.43643
Mpv17	Mpv17 transgene, kidney disease mutant	Mm.435472	3.36854	2.54941
Ube2d2	ubiquitin-conjugating enzyme E2D 2	Mm.180052	3.36776	3.92323
4930479M11Rik	RIKEN cDNA 4930479M11 gene	Mm.87326	3.36477	5.02854
Ccnt1	cyclin T1	Mm.29941, Mm.86538	3.36252	3.5235
Marveld2	MARVEL (membrane-associating) domain containing 2	Mm.25300	3.35617	3.29821
EG435978	predicted gene, EG435978		3.3524	8.49142
Bhmt	betaine-homocysteine methyltransferase	Mm.329582, Mm.423099	3.34899	2.10492
Sclt1	sodium channel and clathrin linker 1	Mm.331001	3.34727	2.79276
Gtf2h2	general transcription factor II H, polypeptide 2	Mm.272533	3.34405	2.04571
Akr1e1	aldo-keto reductase family 1, member E1	Mm.251908	3.34361	3.52056
Snrnp48	small nuclear ribonucleoprotein 48 (U11/U12)	Mm.250783	3.33429	2.13768
Klhl24	kelch-like 24 (Drosophila)	Mm.392450, Mm.392914, Mm.477527	3.32644	4.7728
Ahnak2	AHNAK nucleoprotein 2	Mm.313169, Mm.394208	3.32486	8.69017
Ift81	intraflagellar transport 81 homolog (Chlamydomonas)	Mm.10125	3.32472	3.07382
Ppil5	peptidylprolyl isomerase (cyclophilin) like 5	Mm.28847	3.32205	2.18231
EG383229	predicted gene, EG383229	Mm.440059	3.32072	5.095
Rsph10b2	radial spoke head 10 homolog B (Chlamydomonas)	Mm.389710	3.32054	5.65077
Cbr4	carbonyl reductase 4	Mm.29059	3.3197	4.56777
Ucma	upper zone of growth plate and cartilage matrix associated	Mm.27791	3.31373	3.37013
Ankrd12	ankyrin repeat domain 12	Mm.34706, Mm.441953	3.31305	8.4799
Rnpc3	RNA-binding region (RNP1, RRM) containing 3	Mm.316928	3.30605	2.37278
Tdrd3	tudor domain containing 3	Mm.35168	3.29515	2.76822
Zfp37	zinc finger protein 37	Mm.5011	3.28661	2.60615
4921507P07Rik	RIKEN cDNA 4921507P07 gene	Mm.157323	3.28017	5.11114
Kif4	kinesin family member 4	Mm.383091	3.27962	2.81659
Exosc8	exosome component 8	Mm.29253	3.27851	2.34242
Il12rb2	interleukin 12 receptor, beta 2	Mm.188337	3.27302	5.85425
OTTMUSG00000005647	predicted gene, OTTMUSG00000005647		3.2701	2.72533
B3gnt2	UDP-GlcNAc:betaGal beta-1,3-N-acetylglucosaminyltransferase 2	Mm.477512	3.2692	2.49793
Lrrc9	leucine rich repeat containing 9	Mm.266280	3.26846	3.02572
Gtpbp8	GTP-binding protein 8 (putative)	Mm.34520, Mm.443456	3.2659	3.34853
Elovl7	ELOVL family member 7, elongation of long chain fatty acids (yeast)	Mm.286127	3.25608	10.6545
Srr	serine racemase	Mm.131443, Mm.220843, Mm.412219	3.25244	4.22939
Dnajc19	DnaJ (Hsp40) homolog, subfamily C, member 19	Mm.274266	3.24541	2.47744
Usp16	ubiquitin specific peptidase 16	Mm.152941	3.245	3.06246
Tpk1	thiamine pyrophosphokinase	Mm.320979	3.23859	2.17479
Magea2	melanoma antigen, family A, 2	Mm.326653	3.2381	5.6578
4930401F20Rik	RIKEN cDNA 4930401F20 gene	Mm.333542	3.23424	5.44308
3300002I08Rik	RIKEN cDNA 3300002I08 gene	Mm.272470	3.23346	2.42945
Serpinb6c	serine (or cysteine) peptidase inhibitor, clade B, member 6c	Mm.272188	3.23338	3.87679
D19Ertd737e	DNA segment, Chr 19, ERATO Doi 737, expressed	Mm.290183, Mm.471723	3.23112	2.33641
Eif4e	eukaryotic translation initiation factor 4E	Mm.3941	3.22449	4.83592
Olfr115	olfactory receptor 115	Mm.365050	3.21996	4.17039
Ddit3	DNA-damage inducible transcript 3	Mm.110220	3.21977	6.42296
Dnajc28	DnaJ (Hsp40) homolog, subfamily C, member 28	Mm.101927	3.2105	2.24982
EG628696	predicted gene, EG628696	Mm.389934	3.20952	8.49798
D19Ertd652e	DNA segment, Chr 19, ERATO Doi 652, expressed	Mm.458438	3.20374	3.83667
Dpm3	dolichyl-phosphate mannosyltransferase polypeptide 3	Mm.272927	3.19865	2.49999
X76971	cDNA sequence X76971	Mm.425908, Mm.453035, Mm.453055	3.19722	5.92618
Retnla	resistin like alpha	Mm.441868	3.18309	6.50575
Olfr394	olfactory receptor 394	Mm.377786	3.18215	3.40177
OTTMUSG00000000075	predicted gene, OTTMUSG00000000075		3.18067	5.90153
Cdkl3	cyclin-dependent kinase-like 3	Mm.280557	3.17562	6.20283
Olfr1166	olfactory receptor 1166	Mm.451640	3.17447	2.06668
Tcl1b2	T-cell leukemia/lymphoma 1B, 2	Mm.103653	3.1734	2.72323
100042747	predicted gene, 100042747		3.17148	2.6427
EG381438	predicted gene, EG381438	Mm.471762	3.17095	4.15356
Nrsn2	neurensin 2	Mm.330667	3.16653	2.1689
Gpr75	G protein-coupled receptor 75	Mm.338361, Mm.473530	3.16351	7.45533
Pdcd6	programmed cell death 6	Mm.24254	3.16248	2.72981
1700011E24Rik	RIKEN cDNA 1700011E24 gene	Mm.50108	3.16066	5.80517
Crcp	calcitonin gene-related peptide-receptor component protein	Mm.18072	3.14497	2.53108
Ccdc15	coiled-coil domain containing 15	Mm.390150	3.14456	2.82172
4930579C15Rik	RIKEN cDNA 4930579C15 gene	Mm.25097	3.14299	5.14535
Trnt1	tRNA nucleotidyl transferase, CCA-adding, 1	Mm.196332	3.14238	4.31362
C130026I21Rik	RIKEN cDNA C130026I21 gene	Mm.429811, Mm.458470, Mm.461248	3.13911	8.27097
Olfr784	olfactory receptor 784	Mm.377657	3.13824	10.5005
4732418C07Rik	RIKEN cDNA 4732418C07 gene	Mm.283565	3.1322	3.45228
Nrg4	neuregulin 4	Mm.443874	3.13042	2.5064
Olfr586	olfactory receptor 586	Mm.223485	3.12922	5.14899
Olfr113	olfactory receptor 113	Mm.377415	3.12842	5.41724
Ubxn4	UBX domain protein 4	Mm.293321	3.12708	4.08577
Ube2e3	ubiquitin-conjugating enzyme E2E 3, UBC4/5 homolog (yeast)	Mm.1485, Mm.393087	3.1195	2.02662
V1rg12	vomeronasal 1 receptor, G12	Mm.377220	3.11911	5.71059
Olfr449	olfactory receptor 449	Mm.451673	3.1166	3.62232
Rnf168	ring finger protein 168	Mm.228263	3.11596	2.83795
2410022L05Rik	RIKEN cDNA 2410022L05 gene	Mm.29063	3.11422	2.13482
Cadm1	cell adhesion molecule 1	Mm.234832	3.11128	2.75931
Arhgap26	Rho GTPase activating protein 26	Mm.329396	3.10883	2.63958
Olfr335	olfactory receptor 335	Mm.439622	3.10596	3.53856
Olfr980	olfactory receptor 980	Mm.377852	3.10573	2.25034
Dnase1	deoxyribonuclease I	Mm.440565	3.10563	2.42066
Olfr1350	olfactory receptor 1350	Mm.271316	3.10278	3.60463
Krr1	KRR1, small subunit (SSU) processome component, homolog (yeast)	Mm.34606	3.09519	2.01372
Klk13	kallikrein related-peptidase 13	Mm.389891	3.09424	2.93924
Fam126b	family with sequence similarity 126, member B	Mm.26272, Mm.382288	3.0939	5.42612
Irak1bp1	interleukin-1 receptor-associated kinase 1 binding protein 1	Mm.41415	3.09384	3.27364
4922501C03Rik	RIKEN cDNA 4922501C03 gene	Mm.335338	3.09226	4.55709
Zfp760	zinc finger protein 760	Mm.34723, Mm.393556	3.09122	2.82787
Olfr338	olfactory receptor 338	Mm.377765	3.09006	4.93645
Lphn3	latrophilin 3	Mm.273631, Mm.461016	3.08686	2.63401
Tlk2	tousled-like kinase 2 (Arabidopsis)	Mm.126976	3.08518	3.54862
Olfr745	olfactory receptor 745	Mm.377418	3.08256	9.98588
Tgs1	trimethylguanosine synthase homolog (S. cerevisiae)	Mm.171323	3.07945	2.87827
Brp44	brain protein 44	Mm.195625, Mm.450001	3.0783	2.39231
Zfp750	zinc finger protein 750	Mm.11395	3.07706	2.31969
Rsu1	Ras suppressor protein 1	Mm.905	3.06135	2.32559
Bglap1	bone gamma carboxyglutamate protein 1	Mm.389459	3.06107	3.52476
A730036I17Rik	RIKEN cDNA A730036I17 gene	Mm.473529	3.06034	4.55737
LOC675812	similar to zinc finger protein 605	Mm.442122	3.05462	2.94731
Pctp	phosphatidylcholine transfer protein	Mm.5062	3.05255	2.6603
EG214321	predicted gene, EG214321	Mm.444671	3.05243	4.13127
Creb5	cAMP responsive element binding protein 5	Mm.321138	3.0491	11.0119
Plbd1	phospholipase B domain containing 1	Mm.3311	3.04804	2.45078
Tmem216	transmembrane protein 216		3.04533	2.64449
BC107364	cDNA sequence BC107364	Mm.275223	3.04036	3.50792
Olfr478	olfactory receptor 478	Mm.223162	3.03778	3.726
Tbp	TATA box binding protein	Mm.244820	3.03359	3.02288
4930408O21Rik	RIKEN cDNA 4930408O21 gene	Mm.394441	3.03184	3.64689
EG667806	predicted gene, EG667806		3.02772	2.67142
Olfr1333	olfactory receptor 1333	Mm.379446	3.02684	3.68484
Cenpe	centromere protein E	Mm.161470	3.01682	2.4543
Stx8	syntaxin 8	Mm.3973	3.01586	2.70184
Rpl37	ribosomal protein L37	Mm.10474	3.01438	2.46218
4921536K21Rik	RIKEN cDNA 4921536K21 gene	Mm.347950	3.01047	5.31872
Star	steroidogenic acute regulatory protein	Mm.293314	3.00151	3.14002
Fam120b	family with sequence similarity 120, member B	Mm.35039	2.99777	3.85321
Cnn1	calponin 1	Mm.4356	2.9943	2.15564
Lrriq1	leucine-rich repeats and IQ motif containing 1	Mm.336019	2.99317	2.76121
2210012G02Rik	RIKEN cDNA 2210012G02 gene	Mm.246956, Mm.477759	2.99239	2.69148
2610021K21Rik	RIKEN cDNA 2610021K21 gene	Mm.235920	2.99212	2.56011
Olfr61	olfactory receptor 61	Mm.222845	2.98943	7.25842
Chic1	cysteine-rich hydrophobic domain 1	Mm.42223	2.98445	3.15614
EG626534	predicted gene, EG626534	Mm.392113	2.9823	5.466
Tmem68	transmembrane protein 68	Mm.477795	2.9819	2.7009
Clk4	CDC like kinase 4	Mm.239354	2.97952	4.86159
Mia1	melanoma inhibitory activity 1	Mm.262447	2.97838	4.00337
OTTMUSG00000025953	predicted gene, OTTMUSG00000025953	Mm.394746	2.97557	5.55837
Gtf2a2	general transcription factor II A, 2	Mm.293117	2.97064	2.75853
EG627782	predicted gene, EG627782	Mm.305432	2.9697	3.54658
Esf1	ESF1, nucleolar pre-rRNA processing protein, homolog (S. cerevisiae)	Mm.21228	2.96926	2.53004
Sfrs7	splicing factor, arginine/serine-rich 7	Mm.292016	2.96716	2.25333
Rap1a	RAS-related protein-1a	Mm.458171	2.96679	4.585
Pphln1	periphilin 1	Mm.74208	2.96556	2.3848
Akap7	A kinase (PRKA) anchor protein 7	Mm.179069, Mm.477585, Mm.477872	2.96361	2.12149
Tmem111	transmembrane protein 111	Mm.275989	2.96152	6.16779
Zmym5	zinc finger, MYM-type 5	Mm.473172	2.96089	2.45484
Chn2	chimerin (chimaerin) 2	Mm.321147	2.96076	4.6039
C730034F03Rik	RIKEN cDNA C730034F03 gene	Mm.473580	2.95904	2.98947
Epc2	enhancer of polycomb homolog 2 (Drosophila)	Mm.29167	2.9578	2.60333
Ube2b	ubiquitin-conjugating enzyme E2B, RAD6 homology (S. cerevisiae)	Mm.397314, Mm.471916	2.95554	2.74915
Bud31	BUD31 homolog (yeast)	Mm.277413	2.95398	2.16928
Sp110	Sp110 nuclear body protein	Mm.335802, Mm.463040	2.95135	8.68621
Trp53rk	transformation related protein 53 regulating kinase	Mm.330796	2.95072	2.18968
Rfx3	regulatory factor X, 3 (influences HLA class II expression)	Mm.313321	2.94936	3.3754
Rpl31	ribosomal protein L31	Mm.379302, Mm.443000	2.94783	3.11398
Olfr1233	olfactory receptor 1233	Mm.223365	2.94683	2.08107
Olfr1123	olfactory receptor 1123	Mm.463729	2.94287	4.16669
Anapc10	anaphase promoting complex subunit 10	Mm.257445, Mm.420790	2.94234	2.93207
Epc1	enhancer of polycomb homolog 1 (Drosophila)	Mm.312133	2.94219	3.04176
Olfr477	olfactory receptor 477	Mm.377751	2.94202	4.69112
V1ra8	vomeronasal 1 receptor, A8	Mm.377146	2.94032	2.70374
Ift74	intraflagellar transport 74 homolog (Chlamydomonas)	Mm.240619	2.93431	2.74301
Gyg	glycogenin	Mm.6375	2.93355	3.08136
Ccdc46	coiled-coil domain containing 46	Mm.344071	2.9281	5.38841
1110034B05Rik	RIKEN cDNA 1110034B05 gene	Mm.288490	2.92747	4.14152
A930001N09Rik	RIKEN cDNA A930001N09 gene	Mm.390978	2.9264	4.79936
Olfr635	olfactory receptor 635	Mm.377860	2.92152	4.96167
Igkv4-60	immunoglobulin kappa chain variable 4-60		2.92098	4.55165
Rsrc2	arginine/serine-rich coiled-coil 2	Mm.276341	2.91943	3.12474
Arid4b	AT rich interactive domain 4B (RBP1-like)	Mm.439784	2.91867	2.97987
Olfr57	olfactory receptor 57	Mm.246544, Mm.271575	2.91814	4.58061
Mpp4	membrane protein, palmitoylated 4 (MAGUK p55 subfamily member 4)	Mm.474049	2.91509	5.47657
AA388235	expressed sequence AA388235	Mm.380381	2.91341	5.20517
Lrrc39	leucine rich repeat containing 39	Mm.216027, Mm.259648	2.91163	3.99875
Fam71a	family with sequence similarity 71, member A	Mm.61148	2.91113	6.64859
Ly6g5c	lymphocyte antigen 6 complex, locus G5C	Mm.222643	2.90852	2.82778
Speer4f	spermatogenesis associated glutamate (E)-rich protein 4f	Mm.332225	2.9071	2.26015
Msh4	mutS homolog 4 (E. coli)	Mm.272226	2.90501	5.87647
Olfr221	olfactory receptor 221	Mm.377946	2.89332	7.29298
Olfr988	olfactory receptor 988	Mm.389313	2.88769	6.59376
Zfp352	zinc finger protein 352	Mm.214642	2.88712	2.03314
Hmmr	hyaluronan mediated motility receptor (RHAMM)	Mm.116997	2.88647	2.46325
1700094D03Rik	RIKEN cDNA 1700094D03 gene	Mm.388247	2.88593	2.46008
1110028C15Rik	RIKEN cDNA 1110028C15 gene	Mm.240912, Mm.383276, Mm.461139	2.88513	5.212
Olfr975	olfactory receptor 975	Mm.377710	2.88202	3.10403
Olfr559	olfactory receptor 559	Mm.377856	2.88082	4.71238
Olfr1495	olfactory receptor 1495	Mm.377442	2.8787	2.39125
Best1	bestrophin 1	Mm.31577, Mm.477010	2.8769	3.14123
Fahd1	fumarylacetoacetate hydrolase domain containing 1	Mm.347964	2.87582	2.78684
2610020H08Rik	RIKEN cDNA 2610020H08 gene	Mm.38237, Mm.396185	2.87107	3.67865
Ooep	oocyte expressed protein homolog (dog)	Mm.26883	2.86607	2.23449
Tmtc1	transmembrane and tetratricopeptide repeat containing 1	Mm.137858	2.86405	2.44737
1200016B10Rik	RIKEN cDNA 1200016B10 gene	Mm.290905	2.86365	7.65587
Angptl1	angiopoietin-like 1	Mm.389206	2.86286	2.91209
Prl7c1	prolactin family 7, subfamily c, member 1	Mm.49048	2.86037	6.06667
Psmd6	proteasome (prosome, macropain) 26S subunit, non-ATPase, 6	Mm.27591	2.86007	2.54575
Hamp2	hepcidin antimicrobial peptide 2	Mm.389860	2.85893	3.75653
Lcorl	ligand dependent nuclear receptor corepressor-like	Mm.451765, Mm.71498	2.85587	3.73605
Slc5a3	solute carrier family 5 (inositol transporters), member 3	Mm.217354, Mm.451146	2.85556	4.54844
4921509C19Rik	RIKEN cDNA 4921509C19 gene	Mm.280614	2.85503	9.45317
Mier1	mesoderm induction early response 1 homolog (Xenopus laevis	Mm.288721	2.85223	2.34846
3110009E18Rik	RIKEN cDNA 3110009E18 gene	Mm.271602	2.85197	2.71193
Triml1	tripartite motif family-like 1	Mm.64542	2.85002	2.85836
Olfr107	olfactory receptor 107	Mm.377541	2.84879	2.23964
Pcdh10	protocadherin 10	Mm.242644, Mm.473002	2.8483	3.63637
Pomp	proteasome maturation protein	Mm.332855	2.84263	2.1631
Rad18	RAD18 homolog (S. cerevisiae)	Mm.103812	2.84251	2.33595
Mmp21	matrix metallopeptidase 21	Mm.222952	2.83519	5.17892
Asb14	ankyrin repeat and SOCS box-containing 14	Mm.138259	2.83076	3.93517
Ccdc11	coiled-coil domain containing 11	Mm.182293	2.83019	2.71714
B430211C08Rik	RIKEN cDNA B430211C08 gene	Mm.372763	2.82992	3.43125
Phip	pleckstrin homology domain interacting protein	Mm.221688	2.82605	4.03726
Olfr706	olfactory receptor 706	Mm.377447	2.82388	4.08701
OTTMUSG00000011032	predicted gene, OTTMUSG00000011032		2.81382	2.76106
100043657	predicted gene, 100043657		2.81374	2.36035
Ifna12	interferon alpha 12	Mm.246618	2.81309	2.07067
Asf1a	ASF1 anti-silencing function 1 homolog A (S. cerevisiae)	Mm.272989	2.81159	2.88396
Fam26e	family with sequence similarity 26, member E	Mm.66334	2.80868	2.00729
Nbeal1	neurobeachin like 1	Mm.205224, Mm.404295	2.80626	6.13955
Olfr984	olfactory receptor 984	Mm.377587	2.80503	2.37221
OTTMUSG00000015975	predicted gene, OTTMUSG00000015975		2.79965	2.16023
Cyb5r2	cytochrome b5 reductase 2	Mm.132828	2.7991	4.87805
Bclp2	chitinase like protein 2	Mm.39224	2.79571	7.12805
Slmap	sarcolemma associated protein	Mm.36769	2.79506	3.61503
St8sia6	ST8 alpha-N-acetyl-neuraminide alpha-2,8-sialyltransferase 6	Mm.330004, Mm.393036	2.79501	3.09643
4933408B17Rik	RIKEN cDNA 4933408B17 gene	Mm.417609	2.79416	2.67827
Nppb	natriuretic peptide precursor type B	Mm.2740	2.79341	4.02635
Ccdc88a	coiled coil domain containing 88A	Mm.338284, Mm.441367	2.79291	4.52891
EG665716	predicted gene, EG665716		2.79263	2.31245
Olfr1037	olfactory receptor 1037	Mm.377866	2.79097	3.92008
Lrrc57	leucine rich repeat containing 57	Mm.428639	2.78746	2.41489
Fabp9	fatty acid binding protein 9, testis	Mm.26654	2.78517	3.61373
Siah1a	seven in absentia 1A	Mm.324553	2.78465	4.71281
1700010B08Rik	RIKEN cDNA 1700010B08 gene	Mm.308031	2.78452	3.67165
1700012A16Rik	RIKEN cDNA 1700012A16 gene	Mm.49460	2.78418	2.40766
Olfr385	olfactory receptor 385	Mm.377795	2.77998	6.67472
B230206H07Rik	RIKEN cDNA B230206H07 gene	Mm.475463	2.77791	2.13087
Vpreb1	pre-B lymphocyte gene 1	Mm.57574	2.77064	2.59681
ENSMUSG00000058567	predicted gene, ENSMUSG00000058567		2.76866	3.84499
EG620986	predicted gene, EG620986		2.76729	2.14587
1110059E24Rik	RIKEN cDNA 1110059E24 gene	Mm.272430	2.76421	3.49278
D4Wsu53e	DNA segment, Chr 4, Wayne State University 53, expressed	Mm.331964	2.76255	2.92537
Bdp1	B double prime 1, subunit of RNA polymerase III transcription initiation factor IIIB	Mm.288546	2.76067	2.39944
OTTMUSG00000004963	predicted gene, OTTMUSG00000004963	Mm.465212	2.75771	4.6907
Masp2	mannan-binding lectin serine peptidase 2	Mm.378962	2.75718	2.07106
Dusp22	dual specificity phosphatase 22	Mm.289646	2.75528	3.02393
Ccrl1	chemokine (C-C motif) receptor-like 1	Mm.269254	2.74978	3.1068
9530002B09Rik	RIKEN cDNA 9530002B09 gene	Mm.157655	2.74538	2.30633
Olah	oleoyl-ACP hydrolase	Mm.13808	2.74435	4.5842
EG384482	predicted gene, EG384482		2.74314	12.8363
Ccdc62	coiled-coil domain containing 62	Mm.243679, Mm.412587	2.74297	3.19434
Tiprl	TIP41, TOR signalling pathway regulator-like (S. cerevisiae)	Mm.21520	2.73845	2.06177
1700028K03Rik	RIKEN cDNA 1700028K03 gene	Mm.67037	2.73782	6.65267
Sfxn4	sideroflexin 4	Mm.48179	2.7361	4.14043
Nupr1	nuclear protein 1	Mm.18742	2.7347	8.14999
Mettl10	methyltransferase like 10	Mm.28631	2.73426	2.72391
Iqcf1	IQ motif containing F1	Mm.116682	2.7328	4.22241
Wdr20b	WD repeat domain 20b	Mm.219475	2.72977	2.01607
EG70793	predicted gene, EG70793	Mm.475068	2.7263	2.06707
EG633570	predicted gene, EG633570		2.71696	3.24221
Zfp346	zinc finger protein 346	Mm.22795	2.71636	2.55553
Orm1	orosomucoid 1	Mm.4777	2.71619	3.16247
Ganc	glucosidase, alpha; neutral C	Mm.38851	2.71217	5.22277
Olfr420	olfactory receptor 420	Mm.377422	2.7104	9.32689
EG621498	predicted gene, EG621498		2.70956	2.84794
Casp8ap2	caspase 8 associated protein 2	Mm.22279	2.70464	2.65377
Spata1	spermatogenesis associated 1	Mm.383235	2.70128	4.72776
OTTMUSG00000001634	predicted gene, OTTMUSG00000001634	Mm.390396	2.70118	2.29819
4933406J08Rik	RIKEN cDNA 4933406J08 gene	Mm.374834	2.70018	2.25662
Nckap1l	NCK associated protein 1 like	Mm.30805	2.69893	2.41527
Ccne2	cyclin E2	Mm.35867	2.69536	4.29092
Cnih4	cornichon homolog 4 (Drosophila)	Mm.38229	2.69258	5.10177
9530008L14Rik	RIKEN cDNA 9530008L14 gene	Mm.25195	2.69049	6.85987
4632434I11Rik	RIKEN cDNA 4632434I11 gene	Mm.26468	2.6882	3.59103
Lyrm7	LYR motif containing 7	Mm.83578	2.68693	3.27268
Mybl1	myeloblastosis oncogene-like 1	Mm.479	2.68447	3.51515
AW549877	expressed sequence AW549877	Mm.21299	2.68411	2.80526
EG434394	predicted gene, EG434394		2.683	2.13664
Olfr1279	olfactory receptor 1279	Mm.357709	2.68262	2.84264
Olfr215	olfactory receptor 215	Mm.357743	2.68257	5.04326
Olfr488	olfactory receptor 488	Mm.377660	2.68	6.35916
Cd27	CD27 antigen	Mm.367714	2.67952	2.69258
Mlh1	mutL homolog 1 (E. coli)	Mm.196006	2.67865	2.26629
4933437F05Rik	RIKEN cDNA 4933437F05 gene	Mm.79198	2.67206	4.07829
Vps37a	vacuolar protein sorting 37A (yeast)		2.67077	4.17631
Olfr1507	olfactory receptor 1507	Mm.88822	2.66885	3.25994
Rufy2	RUN and FYVE domain-containing 2	Mm.234587, Mm.274784	2.66685	2.58257
Olfr796	olfactory receptor 796	Mm.377755	2.66357	5.23696
Abhd3	abhydrolase domain containing 3	Mm.273108	2.6622	3.8469
LOC546695	similar to ribosomal protein L12		2.66055	2.69772
Olfr1104	olfactory receptor 1104	Mm.377679	2.66049	3.02209
1700016C15Rik	RIKEN cDNA 1700016C15 gene	Mm.84467	2.66044	4.63741
Pip	prolactin induced protein	Mm.214755	2.65502	3.37129
Klk1b26	kallikrein 1-related petidase b26	Mm.439663	2.65294	2.73857
Scgb2a2	secretoglobin, family 2A, member 2		2.65216	6.52221
Olfr165	olfactory receptor 165	Mm.377512	2.65174	2.74118
EG666875	predicted gene, EG666875		2.64981	2.65896
Fxyd4	FXYD domain-containing ion transport regulator 4	Mm.250392	2.64882	3.29396
Tex21	testis expressed gene 21	Mm.78551	2.64231	2.40153
Olfr367	olfactory receptor 367	Mm.379955	2.64221	5.32271
Olfr813	olfactory receptor 813	Mm.377395	2.64025	2.94629
Smc1b	structural maintenance of chromosomes 1B	Mm.182737	2.63983	6.89827
BC049807	cDNA sequence BC049807	Mm.441097	2.63693	3.5016
Nr2c2	nuclear receptor subfamily 2, group C, member 2	Mm.442385, Mm.87062	2.63626	2.87094
Il24	interleukin 24	Mm.196691	2.63466	2.02659
9230110F15Rik	RIKEN cDNA 9230110F15 gene	Mm.159846	2.63462	2.27962
Fam83b	family with sequence similarity 83, member B	Mm.256929	2.63183	2.00696
Igk-V21-12	immunoglobulin kappa chain variable 21 (V21)-12		2.62857	4.45213
1600029D21Rik	RIKEN cDNA 1600029D21 gene	Mm.29959	2.62728	2.86776
Lax1	lymphocyte transmembrane adaptor 1	Mm.36534	2.62704	3.10577
Zfp39	zinc finger protein 39	Mm.127646	2.62561	2.5248
Fmo5	flavin containing monooxygenase 5	Mm.385180	2.62406	3.02712
Tas2r137	taste receptor, type 2, member 137	Mm.386354	2.62278	5.99078
Mapkap1	mitogen-activated protein kinase associated protein 1	Mm.270866	2.62063	2.28074
Pibf1	progesterone immunomodulatory binding factor 1	Mm.22835	2.61637	3.05678
2610528A11Rik	RIKEN cDNA 2610528A11 gene	Mm.271619	2.61575	5.61235
Phyhipl	phytanoyl-CoA hydroxylase interacting protein-like	Mm.19825	2.61458	3.99657
4930588N13Rik	RIKEN cDNA 4930588N13 gene	Mm.159605	2.61275	2.74551
Prr11	proline rich 11	Mm.132381	2.61104	2.23563
P2ry13	purinergic receptor P2Y, G-protein coupled 13	Mm.90067	2.6073	4.93977
Olfr652	olfactory receptor 652	Mm.377808	2.60654	2.94825
Cyp2c39	cytochrome P450, family 2, subfamily c, polypeptide 39	Mm.42101	2.60586	2.45184
Olfr485	olfactory receptor 485	Mm.377336	2.60281	4.08089
Olfr1170	olfactory receptor 1170	Mm.377552	2.60193	3.69674
B230317F23Rik	RIKEN cDNA B230317F23 gene	Mm.390040	2.59895	2.47165
Thumpd3	THUMP domain containing 3	Mm.781	2.59776	2.13436
Scrg1	scrapie responsive gene 1	Mm.12886	2.5965	3.03241
Rock1	Rho-associated coiled-coil containing protein kinase 1	Mm.6710	2.59459	3.46209
BC089597	cDNA sequence BC089597	Mm.214923	2.59424	2.7756
1810024B03Rik	RIKEN cDNA 1810024B03 gene	Mm.120738	2.59096	3.05587
Lce1b	late cornified envelope 1B	Mm.291769	2.59003	2.58323
Med21	mediator complex subunit 21	Mm.26212	2.58816	4.48174
2900006K08Rik	RIKEN cDNA 2900006K08 gene	Mm.440428	2.58399	2.69545
Mtf1	metal response element binding transcription factor 1	Mm.272397	2.58378	2.21799
4732415M23Rik	RIKEN cDNA 4732415M23 gene	Mm.258354	2.58289	2.9529
Scrn3	secernin 3	Mm.247457	2.57138	2.06251
A630007B06Rik	RIKEN cDNA A630007B06 gene	Mm.131555	2.5713	2.93598
Ttc32	tetratricopeptide repeat domain 32	Mm.37581	2.56443	2.66719
Ccdc79	coiled-coil domain containing 79	Mm.249775	2.56307	8.50667
4930505H01Rik	RIKEN cDNA 4930505H01 gene	Mm.444693	2.56198	2.48036
Ipp	IAP promoted placental gene	Mm.1350	2.56049	3.15902
Rbm26	RNA binding motif protein 26	Mm.291542, Mm.474531, Mm.474826	2.55946	2.2793
Fam71f2	family with sequence similarity 71, member F2	Mm.33683	2.5577	4.0614
Gsta2	glutathione S-transferase, alpha 2 (Yc2)	Mm.422778	2.55753	3.73273
Olfr1302	olfactory receptor 1302	Mm.223301	2.55423	4.46046
Olfr358	olfactory receptor 358	Mm.377242	2.55206	3.45288
OTTMUSG00000012686	predicted gene, OTTMUSG00000012686	Mm.330112	2.55182	3.19362
Fnbp1l	formin binding protein 1-like	Mm.209491, Mm.470230	2.55128	2.78363
V1rd22	vomeronasal 1 receptor, D22	Mm.160375	2.55015	4.05317
Ttc39d	tetratricopeptide repeat domain 39D	Mm.158172	2.54487	3.61438
LOC664998	hypothetical LOC664998	Mm.421842	2.54479	2.29794
OTTMUSG00000007026	predicted gene, OTTMUSG00000007026	Mm.331261	2.54364	2.9017
EG628737	predicted gene, EG628737		2.54346	2.94838
Slc3a1	solute carrier family 3, member 1	Mm.227176, Mm.259035	2.53919	4.15626
Efcab9	EF-hand calcium binding domain 9	Mm.288704	2.53629	3.08257
Rbbp8	retinoblastoma binding protein 8	Mm.154275	2.53304	3.48134
Slc31a2	solute carrier family 31, member 2	Mm.292539	2.53236	2.52144
Cxcl13	chemokine (C-X-C motif) ligand 13	Mm.10116	2.53235	4.69891
Olfr92	olfactory receptor 92	Mm.377508	2.53206	2.98483
Zfp354b	zinc finger protein 354B	Mm.74670	2.529	3.19012
B930007M17Rik	RIKEN cDNA B930007M17 gene	Mm.188334	2.52707	2.63971
EG432867	predicted gene, EG432867	Mm.99387	2.52682	2.50911
Eif1	eukaryotic translation initiation factor 1	Mm.13886	2.52658	2.73858
Prdm9	PR domain containing 9	Mm.215162	2.52629	3.30752
Olfr66	olfactory receptor 66	Mm.445781	2.52493	2.12628
B230315N10Rik	RIKEN cDNA B230315N10 gene		2.52445	5.36194
Ofd1	oral-facial-digital syndrome 1 gene homolog (human)	Mm.247480	2.52105	2.37391
EG218444	predicted gene, EG218444	Mm.441946	2.52096	4.21244
Prpf39	PRP39 pre-mRNA processing factor 39 homolog (yeast)	Mm.283339	2.52013	3.30182
Olfr539	olfactory receptor 539	Mm.377773	2.52009	3.68573
Gtf2e2	general transcription factor II E, polypeptide 2 (beta subunit)	Mm.286104, Mm.392232	2.51919	2.55042
Tceal8	transcription elongation factor A (SII)-like 8	Mm.182094	2.51351	3.53714
RP23-331L12.5	hypothetical LOC629970		2.50974	6.06151
Olfr270	olfactory receptor 270	Mm.377586	2.50812	2.85772
Serpinc1	serine (or cysteine) peptidase inhibitor, clade C (antithrombin), member 1	Mm.260770	2.5062	4.82393
0610037L13Rik	RIKEN cDNA 0610037L13 gene	Mm.274853	2.50548	2.24349
Olfr43	olfactory receptor 43	Mm.246537	2.4999	4.85437
Leap2	liver-expressed antimicrobial peptide 2	Mm.24283	2.49935	2.88368
Gnal	guanine nucleotide binding protein, alpha stimulating, olfactory type	Mm.440746	2.49766	2.00792
EG546672	predicted gene, EG546672		2.49361	2.77011
Olfr170	olfactory receptor 170	Mm.377770	2.49034	4.54746
Olfr30	olfactory receptor 30	Mm.222836	2.48703	4.44479
Lrriq3	leucine-rich repeats and IQ motif containing 3	Mm.195711	2.4865	3.75161
Brcc3	BRCA1/BRCA2-containing complex, subunit 3	Mm.226957	2.48597	2.58689
Spata9	spermatogenesis associated 9	Mm.443291	2.4855	2.70989
AV249152	expressed sequence AV249152	Mm.138090	2.48463	2.14555
Olfr366	olfactory receptor 366	Mm.377254	2.48431	2.71877
Oaz3	ornithine decarboxylase antizyme 3	Mm.440422	2.47557	4.65293
Olfr1323	olfactory receptor 1323	Mm.377470	2.47463	4.35036
Ccdc73	coiled-coil domain containing 73	Mm.443355	2.47247	4.34319
Tasp1	taspase, threonine aspartase 1	Mm.293449	2.47195	2.11003
Olfr976	olfactory receptor 976	Mm.264860	2.47108	3.3614
Spink4	serine peptidase inhibitor, Kazal type 4	Mm.25246	2.47074	3.28397
Cyp2a12	cytochrome P450, family 2, subfamily a, polypeptide 12	Mm.20770	2.46961	3.12637
Ranbp9	RAN binding protein 9	Mm.148781	2.46885	4.53424
Rnase13	ribonuclease, RNase A family, 13 (non-active)	Mm.378602	2.46667	4.35096
Csn1s2b	casein alpha s2-like B	Mm.153308	2.46607	2.52781
5830418K08Rik	RIKEN cDNA 5830418K08 gene	Mm.218317	2.46294	4.18435
Zfp326	zinc finger protein 326	Mm.248876	2.46135	2.7513
Fam163a	family with sequence similarity 163, member A	Mm.150857	2.45994	2.97172
Ktn1	kinectin 1	Mm.3110	2.45876	2.21932
N4bp2l1	NEDD4 binding protein 2-like 1	Mm.279932	2.4576	2.85272
Olfr619	olfactory receptor 619	Mm.377827	2.45739	2.88006
Cd63	CD63 antigen	Mm.371552, Mm.416079	2.45636	5.08711
Mbd4	methyl-CpG binding domain protein 4	Mm.259308	2.45362	2.118
Lrrc48	leucine rich repeat containing 48	Mm.133570	2.45327	2.76846
Olfr1371	olfactory receptor 1371	Mm.377871	2.45233	5.22778
Suv39h2	suppressor of variegation 3-9 homolog 2 (Drosophila)	Mm.128273, Mm.441181	2.45153	2.0645
Olfr1286	olfactory receptor 1286	Mm.377872	2.45054	2.28893
Creb1	cAMP responsive element binding protein 1	Mm.466618	2.44987	3.06181
Olfr332	olfactory receptor 332	Mm.340097	2.44653	5.7124
Ninj2	ninjurin 2	Mm.103668	2.4462	4.34698
Olfr920	olfactory receptor 920	Mm.131149, Mm.403933	2.44565	2.73773
Olfr152	olfactory receptor 152	Mm.377607	2.44443	3.36797
Diap3	diaphanous homolog 3 (Drosophila)	Mm.440585	2.44348	2.57836
Olfr239	olfactory receptor 239	Mm.377394	2.44073	3.39762
Olfr1276	olfactory receptor 1276	Mm.377474	2.44022	3.98346
Ccdc39	coiled-coil domain containing 39	Mm.275710, Mm.474546	2.44002	2.82309
Kctd1	potassium channel tetramerisation domain containing 1	Mm.329299	2.437	2.22335
Zmat1	zinc finger, matrin type 1	Mm.336238	2.43645	6.73522
4933406M09Rik	RIKEN cDNA 4933406M09 gene	Mm.67133	2.43637	2.56136
V1ri8	vomeronasal 1 receptor, I8	Mm.377267	2.43616	2.0336
Sntb1	syntrophin, basic 1	Mm.309425	2.43461	2.01758
P2ry14	purinergic receptor P2Y, G-protein coupled, 14	Mm.447969	2.43247	4.33978
Olfr1496	olfactory receptor 1496	Mm.377780	2.43222	2.98256
Cacna2d3	calcium channel, voltage-dependent, alpha2/delta subunit 3	Mm.386754	2.43217	3.7481
5730470L24Rik	RIKEN cDNA 5730470L24 gene	Mm.208619, Mm.33937	2.432	2.96835
4933404M19Rik	RIKEN cDNA 4933404M19 gene	Mm.50974	2.42974	2.24192
Npc1l1	NPC1-like 1	Mm.212492	2.42872	5.2034
A730037C10Rik	RIKEN cDNA A730037C10 gene	Mm.213909	2.4263	5.71874
Gtf2b	general transcription factor IIB	Mm.271756	2.42624	2.01434
4933433C11Rik	RIKEN cDNA 4933433C11 gene	Mm.176944	2.42275	2.05484
5033414D02Rik	RIKEN cDNA 5033414D02 gene	Mm.275511	2.42177	2.58506
Mttp	microsomal triglyceride transfer protein	Mm.2941	2.42159	3.62895
4933426I21Rik	RIKEN cDNA 4933426I21 gene	Mm.458666, Mm.460775	2.42088	2.94144
Pzp	pregnancy zone protein	Mm.260144	2.42071	3.44088
Spdya	speedy homolog A (Xenopus laevis)	Mm.477599	2.42015	3.23906
Cd46	CD46 antigen, complement regulatory protein	Mm.12884	2.41834	2.71188
Dmtf1	cyclin D binding myb-like transcription factor 1	Mm.22480	2.41809	2.31013
Gstt4	glutathione S-transferase, theta 4	Mm.268996	2.41419	2.43773
Pyroxd1	pyridine nucleotide-disulphide oxidoreductase domain 1	Mm.27407	2.41236	2.49952
Cst7	cystatin F (leukocystatin)	Mm.12965	2.41227	6.33199
1700013B16Rik	RIKEN cDNA 1700013B16 gene	Mm.233883	2.41196	2.85921
381484	predicted gene, 381484	Mm.217376	2.41158	2.00482
Apoc2	apolipoprotein C-II	Mm.28394, Mm.477720	2.41077	2.70902
Cyp2b23	cytochrome P450, family 2, subfamily b, polypeptide 23	Mm.294678	2.41051	3.76161
EG627821	predicted gene, EG627821	Mm.99441	2.41008	2.83935
Olfr1099	olfactory receptor 1099	Mm.377680	2.4098	2.44912
Mobkl1a	MOB1, Mps One Binder kinase activator-like 1A (yeast)	Mm.35764, Mm.392493	2.40868	3.32867
Nhedc1	Na+/H+ exchanger domain containing 1	Mm.85000	2.4078	2.67448
Sprr1a	small proline-rich protein 1A	Mm.331191	2.40697	3.80083
Baat	bile acid-Coenzyme A: amino acid N-acyltransferase	Mm.2859	2.4067	2.56439
Olfr62	olfactory receptor 62	Mm.222846	2.40659	3.18276
Mgam	maltase-glucoamylase	Mm.33401	2.40612	5.49204
Kbtbd7	kelch repeat and BTB (POZ) domain containing 7	Mm.284526	2.40381	3.40621
Nupl1	nucleoporin like 1	Mm.258051	2.40356	2.03226
Zfp708	zinc finger protein 708	Mm.458849	2.40347	2.20559
1700022P22Rik	RIKEN cDNA 1700022P22 gene	Mm.383398	2.39943	2.32143
EG668536	predicted gene, EG668536		2.39611	3.09616
Tmem116	transmembrane protein 116	Mm.358781	2.3938	5.06963
C330007P06Rik	RIKEN cDNA C330007P06 gene	Mm.290704, Mm.391093	2.3933	2.91301
4933427E11Rik	RIKEN cDNA 4933427E11 gene	Mm.347941	2.39204	3.00703
Fam178a	family with sequence similarity 178, member A	Mm.212609	2.39095	2.81138
Olfr1085	olfactory receptor 1085	Mm.377578	2.38996	2.1741
Olfr1391	olfactory receptor 1391	Mm.377514	2.38987	3.24721
Tbr1	T-box brain gene 1	Mm.308525, Mm.404741	2.38855	2.53695
Olfr666	olfactory receptor 666	Mm.377842	2.38756	2.76093
EG432649	predicted gene, EG432649	Mm.347860	2.38557	3.45945
Folr2	folate receptor 2 (fetal)	Mm.439666	2.38501	2.29946
Ampd1	adenosine monophosphate deaminase 1 (isoform M)	Mm.331272	2.3823	5.31372
Elovl3	elongation of very long chain fatty acids (FEN1/Elo2, SUR4/Elo3, yeast)-like 3	Mm.21806	2.3818	4.20428
Smr3a	submaxillary gland androgen regulated protein 3A	Mm.261199, Mm.475099	2.3813	2.10604
Psg23	pregnancy-specific glycoprotein 23	Mm.333617	2.38003	3.34024
Gtf2a1	general transcription factor II A, 1	Mm.275728	2.37839	2.38686
Trav12-1	T cell receptor alpha variable 12-1	Mm.304290	2.37806	4.10491
BC049715	cDNA sequence BC049715	Mm.391527	2.37707	2.70973
LOC545547	hypothetical LOC545547	Mm.316659	2.37632	2.97514
Zfp644	zinc finger protein 644	Mm.249474	2.37622	2.57649
Pasd1	PAS domain containing 1	Mm.295937	2.37612	2.6043
Plk4	polo-like kinase 4 (Drosophila)	Mm.3794	2.37428	2.19258
Cacna2d2	calcium channel, voltage-dependent, alpha 2/delta subunit 2	Mm.273084	2.37414	3.48432
LOC100042450	hypothetical protein LOC100042450	Mm.189403	2.37179	3.17484
Olfr120	olfactory receptor 120	Mm.272073	2.37081	3.50307
Cabp5	calcium binding protein 5	Mm.103669	2.37053	5.1332
EG233164	predicted gene, EG233164	Mm.67238	2.36943	3.16505
Ints12	integrator complex subunit 12	Mm.246726	2.3683	2.49761
Taar3	trace amine-associated receptor 3	Mm.379737	2.36812	3.41437
Olfr684	olfactory receptor 684	Mm.377263	2.36732	2.63876
Olfr585	olfactory receptor 585	Mm.377835	2.36706	2.32453
Suhw4	suppressor of hairy wing homolog 4 (Drosophila)	Mm.242791	2.36456	2.4443
Mrps22	mitochondrial ribosomal protein S22	Mm.17949	2.36194	4.1234
Pcp2	Purkinje cell protein 2 (L7)	Mm.440882	2.36182	2.30998
A130022J15Rik	RIKEN cDNA A130022J15 gene	Mm.251789	2.36152	3.11374
Ppp1r1c	protein phosphatase 1, regulatory (inhibitor) subunit 1C	Mm.257373	2.36099	3.34845
Zcchc7	zinc finger, CCHC domain containing 7	Mm.331576	2.35691	2.43286
Rnf38	ring finger protein 38	Mm.262859	2.35661	2.0425
Olfr1270	olfactory receptor 1270	Mm.223376	2.35635	2.49197
Pram1	PML-RAR alpha-regulated adaptor molecule 1	Mm.272606	2.3559	2.02106
Hspb8	heat shock protein 8	Mm.21549	2.35461	5.12345
4921523A10Rik	RIKEN cDNA 4921523A10 gene	Mm.444633	2.35004	2.99862
Arhgap12	Rho GTPase activating protein 12	Mm.239675	2.34984	3.7408
Olfr577	olfactory receptor 577	Mm.377854	2.34973	2.97942
Zfp719	zinc finger protein 719	Mm.234422	2.34956	2.48323
Enox2	ecto-NOX disulfide-thiol exchanger 2	Mm.327730	2.34869	2.43842
Elmod2	ELMO domain containing 2	Mm.38762	2.34642	3.74453
Ly6i	lymphocyte antigen 6 complex, locus I	Mm.358339, Mm.454421	2.34486	3.23094
Olfr45	olfactory receptor 45	Mm.222838	2.3438	9.76685
Lce3b	late cornified envelope 3B	Mm.443421	2.34343	2.91352
Olfr638	olfactory receptor 638	Mm.159801	2.3416	2.25537
Olfr487	olfactory receptor 487	Mm.377337	2.34149	2.57796
Olfr1182	olfactory receptor 1182	Mm.464549	2.34076	2.77306
Klhl32	kelch-like 32 (Drosophila)	Mm.425171, Mm.464241	2.34033	2.46728
B830028B13Rik	RIKEN cDNA B830028B13 gene	Mm.323610, Mm.450655	2.33898	2.40491
Krt10	keratin 10	Mm.22662	2.33662	2.29645
Car15	carbonic anhydrase 15	Mm.390864	2.33489	2.65721
1700022I11Rik	RIKEN cDNA 1700022I11 gene		2.33445	2.69802
Lars	leucyl-tRNA synthetase	Mm.312170	2.33352	2.42156
Prl5a1	prolactin family 5, subfamily a, member 1	Mm.155058	2.33324	2.83813
238678	predicted gene, 238678		2.33292	3.61867
Smcp	sperm mitochondria-associated cysteine-rich protein	Mm.331192	2.33247	4.28855
Dcpp1	demilune cell and parotid protein 1	Mm.371556	2.3316	5.14399
4930524J08Rik	RIKEN cDNA 4930524J08 gene	Mm.397292	2.33135	2.78297
Olfr97	olfactory receptor 97	Mm.353371	2.33127	2.09457
Baz2b	bromodomain adjacent to zinc finger domain, 2B	Mm.228071, Mm.436730	2.32952	3.13757
4930465K10Rik	RIKEN cDNA 4930465K10 gene	Mm.391126	2.32816	2.83215
Prpf4b	PRP4 pre-mRNA processing factor 4 homolog B (yeast)	Mm.10027	2.32726	2.06161
Wdr78	WD repeat domain 78	Mm.374877	2.32623	4.79393
Lrrc23	leucine rich repeat containing 23	Mm.3207	2.32617	3.75384
Gm1322	gene model 1322, (NCBI)	Mm.244520	2.32617	2.83994
Ppp1r9a	protein phosphatase 1, regulatory (inhibitor) subunit 9A	Mm.332901	2.32252	2.0862
Fdx1	ferredoxin 1	Mm.1061, Mm.440190	2.32212	3.30124
Ahsa2	AHA1, activator of heat shock protein ATPase homolog 2 (yeast)	Mm.13148	2.31957	2.6317
Fcgr1	Fc receptor, IgG, high affinity I	Mm.150	2.31954	4.34407
Olfr1410	olfactory receptor 1410	Mm.377528	2.31885	3.77376
LOC100040853	CASP8 and FADD-like apoptosis regulator pseudogene	Mm.388088	2.31772	2.07659
Ythdc1	YTH domain containing 1	Mm.475626	2.31629	2.78277
Etfa	electron transferring flavoprotein, alpha polypeptide	Mm.290853	2.31563	2.38575
Zdhhc15	zinc finger, DHHC domain containing 15	Mm.30574	2.31551	3.35707
Cript	cysteine-rich PDZ-binding protein	Mm.109329	2.31381	4.84703
D11Wsu99e	DNA segment, Chr 11, Wayne State University 99, expressed	Mm.351688	2.31279	2.26143
Efcab3	EF-hand calcium binding domain 3	Mm.87320	2.31265	3.80242
5830454E08Rik	RIKEN cDNA 5830454E08 gene	Mm.48212	2.3121	4.23026
Ccdc132	coiled-coil domain containing 132	Mm.45539	2.31194	2.07123
Taf13	TAF13 RNA polymerase II, TATA box binding protein (TBP)-associated factor	Mm.24431	2.31025	4.11743
Zfp655	zinc finger protein 655	Mm.206555	2.30984	2.3369
I830077J02Rik	RIKEN cDNA I830077J02 gene	Mm.239081	2.30956	5.26404
Stap1	signal transducing adaptor family member 1	Mm.131237	2.30884	5.6339
Crbn	cereblon	Mm.290085	2.30875	3.44649
Cideb	cell death-inducing DNA fragmentation factor, alpha subunit-like effector B	Mm.180338, Mm.476914	2.30852	2.94252
Olfr968	olfactory receptor 968	Mm.271458	2.30842	2.72673
Zfp458	zinc finger protein 458	Mm.306358	2.30478	2.91255
Olfr1474	olfactory receptor 1474	Mm.376123	2.30363	2.23251
Apbh	androgen-binding protein eta	Mm.6205	2.30359	2.78664
Opn1sw	opsin 1 (cone pigments), short-wave-sensitive (color blindness, tritan)	Mm.56987	2.30296	3.55328
Igl-C1	immunoglobulin lambda chain, constant region 1		2.30291	3.77092
Olfr769	olfactory receptor 769	Mm.377271	2.30233	4.19327
Osgepl1	O-sialoglycoprotein endopeptidase-like 1	Mm.212846	2.30116	3.545
Olfr140	olfactory receptor 140	Mm.330390	2.30039	3.40257
Ssbp1	single-stranded DNA binding protein 1	Mm.276356, Mm.393562	2.29865	3.50304
Asb17	ankyrin repeat and SOCS box-containing 17	Mm.116960	2.29857	5.26656
Rasl2-9	RAS-like, family 2, locus 9	Mm.322186	2.29813	4.49726
Htr3b	5-hydroxytryptamine (serotonin) receptor 3B	Mm.117131	2.29633	3.96455
Hspa4l	heat shock protein 4 like	Mm.39330	2.29563	10.5102
2810403A07Rik	RIKEN cDNA 2810403A07 gene	Mm.251800	2.29427	2.54674
Adal	adenosine deaminase-like	Mm.384805	2.29349	2.79185
Nlrp5	NLR family, pyrin domain containing 5	Mm.333653	2.29209	2.07454
Rheb	RAS-homolog enriched in brain	Mm.319175	2.29111	2.84478
Lyrm1	LYR motif containing 1	Mm.46381	2.28993	2.55094
Nsmce2	non-SMC element 2 homolog (MMS21, S. cerevisiae)	Mm.27762	2.28728	3.91032
Hsf5	heat shock transcription factor family member 5	Mm.390371	2.28495	3.57208
Olfr566	olfactory receptor 566	Mm.377368	2.28401	3.52903
Yipf7	Yip1 domain family, member 7	Mm.154776	2.28248	2.27856
620946	predicted gene, 620946		2.2824	3.31297
Ccdc68	coiled-coil domain containing 68	Mm.266831	2.2823	3.22223
Crxos1	Crx opposite strand transcript 1	Mm.259041	2.28163	2.62264
Asphd1	aspartate beta-hydroxylase domain containing 1	Mm.444143	2.28144	2.09265
Paip2	polyadenylate-binding protein-interacting protein 2	Mm.126534	2.27959	2.63169
Mastl	microtubule associated serine/threonine kinase-like	Mm.253721	2.27542	2.40795
Acp1	acid phosphatase 1, soluble	Mm.359831	2.27128	2.24562
1700113O17Rik	RIKEN cDNA 1700113O17 gene	Mm.23887	2.26965	2.1667
Prim1	DNA primase, p49 subunit	Mm.2903	2.26814	2.66683
Usp8	ubiquitin specific peptidase 8	Mm.272629	2.26725	2.09661
BC051076	cDNA sequence BC051076	Mm.302586	2.26376	3.11265
Trim60	tripartite motif-containing 60	Mm.28010	2.26202	2.79895
Uts2r	urotensin 2 receptor	Mm.20122	2.26192	3.67741
V1rb8	vomeronasal 1 receptor, B8	Mm.377153	2.26041	3.45453
Olfr52	olfactory receptor 52	Mm.222842	2.25886	2.82958
Olfr1133	olfactory receptor 1133	Mm.223040	2.25791	2.66661
Foxj3	forkhead box J3	Mm.259227	2.25739	2.82915
Prss12	protease, serine, 12 neurotrypsin (motopsin)	Mm.9431	2.25682	3.88072
Olfr1331	olfactory receptor 1331	Mm.388910	2.25649	3.8205
Tktl1	transketolase-like 1	Mm.25057	2.25621	3.15002
672646	predicted gene, 672646	Mm.458859	2.25425	4.75006
Olfr527	olfactory receptor 527	Mm.377310	2.25417	2.70837
Onecut2	one cut domain, family member 2	Mm.234723	2.25408	2.17557
EG626732	predicted gene, EG626732		2.25233	2.08959
Gabrr3	gamma-aminobutyric acid (GABA) receptor, rho 3	Mm.451970	2.25091	3.76192
Nox1	NADPH oxidase 1	Mm.233865, Mm.455133	2.24947	3.61911
Keg1	kidney expressed gene 1	Mm.218561	2.24926	2.85934
Avpr2	arginine vasopressin receptor 2	Mm.383171	2.24788	2.4486
0610010F05Rik	RIKEN cDNA 0610010F05 gene	Mm.48031	2.24665	3.4175
Wfdc11	WAP four-disulfide core domain 11	Mm.389336	2.24616	4.01485
Ddb2	damage specific DNA binding protein 2	Mm.389334	2.24604	2.94955
AA415398	expressed sequence AA415398	Mm.425205	2.24431	4.14514
Ppwd1	peptidylprolyl isomerase domain and WD repeat containing 1	Mm.98910	2.24336	2.82262
Zc3h12c	zinc finger CCCH type containing 12C	Mm.295686, Mm.390172, Mm.413447	2.24278	4.26539
Retn	resistin	Mm.1181	2.2407	3.0421
Prdm8	PR domain containing 8	Mm.332511	2.24023	3.00576
Chordc1	cysteine and histidine-rich domain (CHORD)-containing, zinc-binding protein 1	Mm.476826	2.23888	2.17435
5330417H12Rik	RIKEN cDNA 5330417H12 gene	Mm.463001	2.23775	2.29155
C030019I05Rik	RIKEN cDNA C030019I05 gene	Mm.154358, Mm.39600	2.23719	2.10738
1700011F03Rik	RIKEN cDNA 1700011F03 gene	Mm.273326	2.23667	2.47748
Lat2	linker for activation of T cells family, member 2	Mm.391375	2.23586	2.51341
Iws1	IWS1 homolog (S. cerevisiae)	Mm.66853	2.23586	2.11921
D230037D09Rik	RIKEN cDNA D230037D09 gene	Mm.86546	2.23519	2.18589
Gp1ba	glycoprotein 1b, alpha polypeptide	Mm.377085	2.2338	2.71061
Slc16a5	solute carrier family 16 (monocarboxylic acid transporters), member 5	Mm.25773	2.23137	2.09982
Olfr915	olfactory receptor 915	Mm.377687	2.23008	2.75622
EG240549	predicted gene, EG240549	Mm.302458	2.22952	5.40601
Garnl1	GTPase activating RANGAP domain-like 1	Mm.292180	2.22725	2.23881
Aqp7	aquaporin 7	Mm.8728	2.22717	3.07743
Chd2	chromodomain helicase DNA binding protein 2	Mm.34539, Mm.34955	2.22611	2.54169
Olfr1016	olfactory receptor 1016	Mm.377300	2.22505	3.17249
Rock2	Rho-associated coiled-coil containing protein kinase 2	Mm.276024	2.22413	4.51314
Syngr4	synaptogyrin 4	Mm.214217	2.22327	2.34714
1810022K09Rik	RIKEN cDNA 1810022K09 gene	Mm.389020, Mm.443419	2.22265	2.54759
EG667604	predicted gene, EG667604		2.22182	2.24576
Tmeff2	transmembrane protein with EGF-like and two follistatin-like domains 2	Mm.245154	2.2201	2.96223
Lrrc31	leucine rich repeat containing 31	Mm.229153	2.2199	4.10504
Adipoq	adiponectin, C1Q and collagen domain containing	Mm.3969	2.21754	3.41786
Fbxw7	F-box and WD-40 domain protein 7	Mm.196475	2.21731	2.40697
Olfr33	olfactory receptor 33	Mm.222837	2.21429	3.81695
2210010C04Rik	RIKEN cDNA 2210010C04 gene	Mm.153729	2.21325	2.74767
Klrc1	killer cell lectin-like receptor subfamily C, member 1	Mm.56899	2.21285	3.04427
Mlana	melan-A	Mm.138437	2.21222	2.74965
Polh	polymerase (DNA directed), eta (RAD 30 related)	Mm.311585	2.21163	2.36652
Foxd1	forkhead box D1	Mm.347441	2.21123	2.34506
EG622052	predicted gene, EG622052		2.21102	2.77778
Chka	choline kinase alpha	Mm.225505	2.20969	2.2685
Rxfp4	relaxin family peptide receptor 4	Mm.269130	2.20903	3.86855
Olfr68	olfactory receptor 68	Mm.377109	2.20739	4.08474
Olfr554	olfactory receptor 554	Mm.377435	2.20611	5.07257
Letm2	leucine zipper-EF-hand containing transmembrane protein 2	Mm.268349, Mm.458799	2.2056	3.57972
BC055111	cDNA sequence BC055111	Mm.235591	2.20444	2.21659
Il28b	interleukin 28B	Mm.246799	2.204	2.29136
Glo1	glyoxalase 1	Mm.261984	2.20275	2.3175
Hist1h1d	histone cluster 1, H1d	Mm.247046	2.20187	2.84831
Atpbd4	ATP binding domain 4	Mm.117809	2.19826	2.51938
2210404J11Rik	RIKEN cDNA 2210404J11 gene	Mm.393767, Mm.458576	2.19604	2.20491
Shcbp1	Shc SH2-domain binding protein 1	Mm.37801	2.196	2.6768
AI842396	expressed sequence AI842396	Mm.101581	2.19412	2.85196
Slc15a2	solute carrier family 15 (H+/peptide transporter), member 2	Mm.281804	2.19386	2.20495
Gys2	glycogen synthase 2	Mm.275975	2.19377	5.46302
Tcl1b4	T-cell leukemia/lymphoma 1B, 4	Mm.103652	2.1912	2.58537
Ysk4	Yeast Sps1/Ste20-related kinase 4 (S. cerevisiae)	Mm.246566	2.1896	3.26227
Kdm5a	lysine (K)-specific demethylase 5A	Mm.404761, Mm.463658	2.18909	3.0956
Gcet2	germinal center expressed transcript 2	Mm.4799	2.1883	2.28733
Art2b	ADP-ribosyltransferase 2b	Mm.57008	2.18801	3.02132
V1ra1	vomeronasal 1 receptor, A1	Mm.20471, Mm.415895	2.18698	2.31631
Igk-V8-16	immunoglobulin kappa chain variable 8 (V8)-16	Mm.333124	2.18656	2.19167
Gm847	gene model 847, (NCBI)	Mm.296421	2.18598	2.74987
P2rx3	purinergic receptor P2X, ligand-gated ion channel, 3	Mm.440375	2.18592	3.03717
1700094C09Rik	RIKEN cDNA 1700094C09 gene	Mm.116871	2.1855	3.10673
EG668672	predicted gene, EG668672		2.1841	2.20739
Olfr808	olfactory receptor 808	Mm.377753	2.18392	2.01327
Slc25a18	solute carrier family 25 (mitochondrial carrier), member 18	Mm.425340	2.18066	2.55019
Ccna1	cyclin A1	Mm.4815	2.17984	2.6011
Dld	dihydrolipoamide dehydrogenase	Mm.3131, Mm.471230	2.17819	2.49106
Cln5	ceroid-lipofuscinosis, neuronal 5	Mm.295289	2.17762	2.81529
Gzma	granzyme A	Mm.15510	2.17503	2.32244
Sec14l3	SEC14-like 3 (S. cerevisiae)	Mm.296806	2.17465	3.13775
Olfr978	olfactory receptor 978	Mm.377851	2.17263	2.12905
Ormdl1	ORM1-like 1 (S. cerevisiae)	Mm.212846	2.16918	2.08724
4930429B21Rik	RIKEN cDNA 4930429B21 gene	Mm.435324	2.16903	3.15872
F13b	coagulation factor XIII, beta subunit	Mm.30105	2.16792	3.72247
Inhbe	inhibin beta E	Mm.3510	2.16695	2.89841
Serpina6	serine (or cysteine) peptidase inhibitor, clade A, member 6	Mm.290079	2.16658	4.06295
Kpna4	karyopherin (importin) alpha 4	Mm.30601	2.16577	2.29689
2810006K23Rik	RIKEN cDNA 2810006K23 gene	Mm.121658, Mm.477147	2.16574	2.02179
Kctd9	potassium channel tetramerisation domain containing 9	Mm.6720	2.16567	5.19405
Zfp711	zinc finger protein 711	Mm.259846	2.16534	3.33866
100042846	predicted gene, 100042846		2.16505	2.88189
Olfr639	olfactory receptor 639	Mm.422750	2.16488	2.32585
Lrrn1	leucine rich repeat protein 1, neuronal	Mm.428543, Mm.477940	2.16467	2.33666
Olfr982	olfactory receptor 982	Mm.377721	2.16388	2.27268
Zfp26	zinc finger protein 26	Mm.107441	2.16297	2.21305
H2-Oa	histocompatibility 2, O region alpha locus	Mm.116	2.16253	2.60328
2310010M20Rik	RIKEN cDNA 2310010M20 gene	Mm.432545	2.16149	2.45623
Olfr711	olfactory receptor 711	Mm.223420	2.16143	2.06301
Htr2b	5-hydroxytryptamine (serotonin) receptor 2B	Mm.439747	2.1606	4.15459
Igl-V1	immunoglobulin lambda chain, variable 1	Mm.326349, Mm.456234, Mm.469795	2.1597	3.89195
A530023O14Rik	RIKEN cDNA A530023O14 gene	Mm.347647	2.15881	3.79701
BC055004	cDNA sequence BC055004	Mm.156846	2.15631	3.65919
Tcl1b3	T-cell leukemia/lymphoma 1B, 3	Mm.441379	2.15619	2.14426
Olfr149	olfactory receptor 149	Mm.377253	2.15612	4.73016
Olfr63	olfactory receptor 63	Mm.377759	2.15354	3.76726
EG235327	predicted gene, EG235327	Mm.246604	2.15257	2.35532
Stxbp5l	syntaxin binding protein 5-like	Mm.403226, Mm.80170	2.15225	2.7313
Carf	calcium response factor	Mm.370325	2.15013	2.25543
Omt2b	oocyte maturation, beta	Mm.335311, Mm.360477	2.14911	3.75946
EG667154	predicted gene, EG667154		2.14765	3.06677
Alg11	asparagine-linked glycosylation 11 homolog (yeast, alpha-1,2-mannosyltransferase)	Mm.267439, Mm.446082	2.14584	4.50786
4930579F01Rik	RIKEN cDNA 4930579F01 gene	Mm.383221	2.14546	2.22771
Trim75	tripartite motif-containing 75	Mm.334557	2.14473	2.33877
Gen1	Gen homolog 1, endonuclease (Drosophila)	Mm.215295	2.14446	2.21209
Hnrnpul2	heterogeneous nuclear ribonucleoprotein U-like 2	Mm.411443	2.14372	2.03765
V1rh6	vomeronasal 1 receptor, H6	Mm.378580	2.14344	3.77627
Osgin2	oxidative stress induced growth inhibitor family member 2	Mm.46455	2.13938	2.40507
Wbp5	WW domain binding protein 5	Mm.512	2.13717	3.54068
Tsga10	testis specific 10	Mm.332756	2.13709	3.21758
Psp	parotid secretory protein	Mm.29197	2.13676	4.26571
Olfr1341	olfactory receptor 1341	Mm.377720	2.13612	2.74903
Ttll13	tubulin tyrosine ligase-like family, member 13	Mm.276780	2.13604	3.0619
Olfr304	olfactory receptor 304	Mm.377347	2.13286	2.93634
Olfr604	olfactory receptor 604	Mm.377824	2.13283	2.457
Muc19	mucin 19	Mm.46386	2.1319	2.51007
Lrrc67	leucine rich repeat containing 67	Mm.386795	2.13155	2.00656
Slc18a1	solute carrier family 18 (vesicular monoamine), member 1	Mm.19301	2.12907	4.84134
Nipbl	Nipped-B homolog (Drosophila)	Mm.240329, Mm.440537	2.12745	2.68882
Zmynd17	zinc finger, MYND domain containing 17	Mm.295241	2.12709	3.74338
Olfr967	olfactory receptor 967	Mm.377345	2.12695	2.30907
Olfr11	olfactory receptor 11	Mm.297634	2.12669	3.71355
1700093K21Rik	RIKEN cDNA 1700093K21 gene	Mm.87328	2.12381	5.73536
Zfp691	zinc finger protein 691	Mm.169620	2.12314	2.49442
9930021J03Rik	RIKEN cDNA 9930021J03 gene	Mm.440815	2.12206	2.2145
1700001J03Rik	RIKEN cDNA 1700001J03 gene	Mm.373573	2.12117	4.87403
Hook3	hook homolog 3 (Drosophila)	Mm.334464	2.12112	2.67197
Trim33	tripartite motif-containing 33	Mm.195036	2.11879	2.1044
Odf4	outer dense fiber of sperm tails 4	Mm.76826	2.11834	4.01239
Olfr386	olfactory receptor 386	Mm.377230	2.11797	3.941
Palmd	palmdelphin	Mm.253736	2.11723	4.48852
Olfr1491	olfactory receptor 1491	Mm.223034	2.11674	2.46734
Olfr151	olfactory receptor 151	Mm.356219	2.11482	2.55506
Klhl28	kelch-like 28 (Drosophila)	Mm.248678	2.11421	3.40918
Olfr498	olfactory receptor 498	Mm.377424	2.11366	2.58724
Olfr641	olfactory receptor 641	Mm.377825	2.11231	4.82231
RP23-331L12.8	CMRF-35-like molecule 3	Mm.424732	2.11155	4.08484
LOC100043315	hypothetical LOC100043315	Mm.159041	2.11139	3.47262
Acr	acrosin prepropeptide	Mm.57	2.10896	2.40419
4930547C10Rik	RIKEN cDNA 4930547C10 gene	Mm.475827, Mm.85045	2.10881	2.4557
Pcf11	cleavage and polyadenylation factor subunit homolog (S. cerevisiae)	Mm.288645	2.1087	3.04953
EG330731	predicted gene, EG330731		2.10703	2.15914
Vezf1	vascular endothelial zinc finger 1	Mm.46628	2.10701	2.47824
RP23-233B9.8	coiled-coil domain containing 17	Mm.388905	2.10486	2.41142
V1re4	vomeronasal 1 receptor, E4	Mm.451646	2.10469	2.25596
R3hdm1	R3H domain 1 (binds single-stranded nucleic acids)	Mm.221041	2.10404	2.13411
Olfr1284	olfactory receptor 1284	Mm.377467	2.10397	3.18407
Tug1	taurine upregulated gene 1	Mm.390314, Mm.471608	2.10321	4.82106
Fbxo30	F-box protein 30	Mm.276229	2.1007	5.41586
4921525H12Rik	RIKEN cDNA 4921525H12 gene	Mm.72322	2.1005	2.81844
Alox12	arachidonate 12-lipoxygenase	Mm.12286	2.09836	3.21372
Pla2g3	phospholipase A2, group III	Mm.100476	2.09825	2.31932
Krt6b	keratin 6B	Mm.441891	2.09618	2.70054
Smc4	structural maintenance of chromosomes 4	Mm.206841	2.09478	2.58072
Ttll10	tubulin tyrosine ligase-like family, member 10	Mm.440232	2.0943	2.22755
Nup210l	nucleoporin 210-like	Mm.159949	2.09384	2.20742
EG635895	predicted gene, EG635895	Mm.388844	2.09345	3.15506
Gm498	gene model 498, (NCBI)	Mm.297692	2.09321	3.3978
Olfr974	olfactory receptor 974	Mm.223481	2.09268	2.12643
EG629383	predicted gene, EG629383	Mm.390445	2.08955	2.09197
Slc35f4	solute carrier family 35, member F4	Mm.78738	2.08938	2.54292
P2ry4	pyrimidinergic receptor P2Y, G-protein coupled, 4	Mm.117118	2.08896	2.56961
Cenpn	centromere protein N	Mm.23185	2.0889	2.34058
Glt8d1	glycosyltransferase 8 domain containing 1	Mm.8766	2.08874	2.91748
Olfr1019	olfactory receptor 1019	Mm.377790	2.08836	2.68642
Deb1	differentially expressed in B16F10 1	Mm.24848	2.08677	2.2731
Tnfrsf18	tumor necrosis factor receptor superfamily, member 18	Mm.476937	2.08598	2.76325
Got1	glutamate oxaloacetate transaminase 1, soluble	Mm.19039	2.08527	2.36007
Fbxw12	F-box and WD-40 domain protein 12	Mm.450846	2.08336	2.86724
Slc7a15	solute carrier family 7 (cationic amino acid transporter, y+ system), member 15	Mm.46326	2.08328	2.45124
EG668368	predicted gene, EG668368		2.08304	2.04805
Zfc3h1	zinc finger, C3H1-type containing	Mm.207621	2.08171	5.22682
EG433384	predicted gene, EG433384	Mm.185140	2.08149	2.30468
Cys1	cystin 1	Mm.52265	2.0802	3.19452
4921539E11Rik	RIKEN cDNA 4921539E11 gene	Mm.158501	2.07941	3.76847
Serpinb9b	serine (or cysteine) peptidase inhibitor, clade B, member 9b	Mm.45371	2.07847	4.04056
C230094A16Rik	RIKEN cDNA C230094A16 gene	Mm.445271	2.07622	2.96521
Fam179b	family with sequence similarity 179, member B	Mm.138465, Mm.421292	2.076	2.22746
EG245297	predicted gene, EG245297	Mm.388847	2.07554	3.0486
Rsph9	radial spoke head 9 homolog (Chlamydomonas)	Mm.17993	2.07512	2.15958
Nsun6	NOL1/NOP2/Sun domain family member 6	Mm.195859	2.07495	2.62958
672682	predicted gene, 672682	Mm.454025, Mm.473665	2.0748	7.0678
EG546482	predicted gene, EG546482		2.07355	3.45131
Ccdc54	coiled-coil domain containing 54	Mm.422869	2.07326	2.42706
Strbp	spermatid perinuclear RNA binding protein	Mm.237095, Mm.477856	2.07276	2.38861
Olfr655	olfactory receptor 655	Mm.377706	2.07064	2.03447
Clcc1	chloride channel CLIC-like 1	Mm.214545	2.06993	3.43449
Olfr462	olfactory receptor 462	Mm.377484	2.06865	3.04418
Pigz	phosphatidylinositol glycan anchor biosynthesis, class Z	Mm.440388	2.06787	3.19877
Pigc	phosphatidylinositol glycan anchor biosynthesis, class C	Mm.45106	2.06657	3.63919
Olfr697	olfactory receptor 697	Mm.377582	2.06613	2.07775
Chrm5	cholinergic receptor, muscarinic 5	Mm.297624	2.06571	3.40368
Gnrhr	gonadotropin releasing hormone receptor	Mm.26791	2.06504	2.01184
EG245516	predicted gene, EG245516		2.06441	3.1596
Tdpoz1	TD and POZ domain containing 1	Mm.425165	2.06393	2.14502
Ptgr1	prostaglandin reductase 1	Mm.34497	2.0627	2.20167
A930041I02Rik	RIKEN cDNA A930041I02 gene	Mm.204836	2.06132	2.52268
Akap5	A kinase (PRKA) anchor protein 5	Mm.311452	2.06002	2.115
EG434227	predicted gene, EG434227		2.05996	3.77447
Galnt7	UDP-N-acetyl-alpha-D-galactosamine: polypeptide N-acetylgalactosaminyltransferase 7	Mm.62886	2.05972	2.55133
Iqcb1	IQ calmodulin-binding motif containing 1	Mm.222934	2.05933	2.78038
Isl1	ISL1 transcription factor, LIM/homeodomain	Mm.42242	2.05768	3.12258
EG434172	predicted gene, EG434172	Mm.247214	2.05661	4.89293
Magt1	magnesium transporter 1	Mm.275943	2.05574	2.97276
Fam81b	family with sequence similarity 81, member B	Mm.71912	2.05532	3.0346
Fam186a	family with sequence similarity 186, member A	Mm.61024	2.05462	2.77895
BC051142	cDNA sequence BC051142	Mm.73205	2.05419	4.14072
Tnfaip8l2	tumor necrosis factor, alpha-induced protein 8-like 2	Mm.34368	2.05357	3.28144
Olfr361	olfactory receptor 361	Mm.377459	2.05341	2.87179
Olfr1045	olfactory receptor 1045	Mm.377791	2.05301	2.68992
Fam71f1	family with sequence similarity 71, member F1	Mm.87624	2.05253	3.27943
Ccdc50	coiled-coil domain containing 50	Mm.258985	2.05202	3.79546
Cyp2d40	cytochrome P450, family 2, subfamily d, polypeptide 40	Mm.443024	2.0512	3.02392
Olfr715	olfactory receptor 715	Mm.223207, Mm.457863	2.04904	3.04087
Ppp1r2	protein phosphatase 1, regulatory (inhibitor) subunit 2	Mm.194477, Mm.291593	2.04844	2.22689
Scel	sciellin	Mm.244003	2.04747	3.02936
Zcrb1	zinc finger CCHC-type and RNA binding motif 1	Mm.293181	2.04661	2.40915
Mmp7	matrix metallopeptidase 7	Mm.4825	2.04631	2.74798
St6galnac3	ST6 (alpha-N-acetyl-neuraminyl-2,3-beta-galactosyl-1,3)-N-acetylgalactosaminide alpha-2,6-sialyltransferase 3	Mm.440929	2.04599	2.20354
Art5	ADP-ribosyltransferase 5	Mm.2816, Mm.452738	2.04579	2.42027
Bglap-rs1	bone gamma-carboxyglutamate protein, related sequence 1	Mm.425160	2.04571	4.7331
Patl2	protein associated with topoisomerase II homolog 2 (yeast)	Mm.150462	2.04382	2.86283
Snx14	sorting nexin 14	Mm.439873	2.04338	3.0292
Cabyr	calcium-binding tyrosine-(Y)-phosphorylation regulated (fibrousheathin 2)	Mm.179740	2.04262	2.96206
Aldh8a1	aldehyde dehydrogenase 8 family, member A1	Mm.90181	2.04177	2.74189
Serpind1	serine (or cysteine) peptidase inhibitor, clade D, member 1	Mm.6609	2.03968	3.13823
Tmem149	transmembrane protein 149	Mm.333757	2.03798	2.28143
Nipal2	NIPA-like domain containing 2	Mm.258402	2.03773	2.85408
Ccdc66	coiled-coil domain containing 66	Mm.247767, Mm.390701	2.03754	2.28825
Olfr1412	olfactory receptor 1412	Mm.222974	2.03681	2.52345
Zbtb10	zinc finger and BTB domain containing 10	Mm.103262	2.03371	3.91146
EG574081	predicted gene, EG574081	Mm.390013	2.03333	5.50634
Kcnip1	Kv channel-interacting protein 1	Mm.252514	2.03317	2.97883
4930435E12Rik	RIKEN cDNA 4930435E12 gene	Mm.50263	2.03219	3.03747
Olfr1089	olfactory receptor 1089	Mm.376114	2.03184	2.74425
OTTMUSG00000000990	predicted gene, OTTMUSG00000000990	Mm.390417	2.03018	3.511
Olfr223	olfactory receptor 223	Mm.377490	2.02988	3.18522
Ghrhr	growth hormone releasing hormone receptor	Mm.89928	2.02909	3.14738
BC089491	cDNA sequence BC089491	Mm.212777	2.0288	2.71486
Tlr5	toll-like receptor 5	Mm.116894	2.02825	2.37636
Gkn1	gastrokine 1	Mm.46414	2.02733	2.28286
Usp51	ubiquitin specific protease 51	Mm.426169	2.02692	2.30903
Dfnb59	deafness, autosomal recessive 59 (human)	Mm.330312	2.02675	3.6746
D930020E02Rik	RIKEN cDNA D930020E02 gene	Mm.259889	2.02614	3.42728
Adcy10	adenylate cyclase 10	Mm.66952	2.0245	2.9678
4930564C03Rik	RIKEN cDNA 4930564C03 gene	Mm.386821	2.0225	2.7686
Wfdc6a	WAP four-disulfide core domain 6A	Mm.293365	2.02245	3.02428
Rb1cc1	RB1-inducible coiled-coil 1	Mm.293811	2.02244	4.65764
Olfr571	olfactory receptor 571	Mm.377834	2.02243	3.49601
OTTMUSG00000019138	predicted gene, OTTMUSG00000019138	Mm.304331	2.02099	2.79225
2200002J24Rik	RIKEN cDNA 2200002J24 gene	Mm.307035	2.02073	2.33763
Smc6	structural maintenance of chromosomes 6	Mm.173953	2.01964	2.24152
1700025H01Rik	RIKEN cDNA 1700025H01 gene	Mm.159534	2.01897	2.11248
Mrgprh	MAS-related GPR, member H	Mm.160368	2.01829	3.23814
1700034O15Rik	RIKEN cDNA 1700034O15 gene	Mm.272520	2.01797	3.04281
Nmbr	neuromedin B receptor	Mm.425622	2.01675	3.02837
Olfr1175	olfactory receptor 1175		2.01582	2.95522
Olfr313	olfactory receptor 313	Mm.377555	2.01569	2.93496
CK137956	cDNA sequence CK137956	Mm.346755	2.01509	2.58113
Usp45	ubiquitin specific petidase 45	Mm.154306	2.01411	2.7201
3010026O09Rik	RIKEN cDNA 3010026O09 gene	Mm.390357, Mm.40828	2.01286	3.02933
Gpr55	G protein-coupled receptor 55	Mm.244158	2.01285	2.42786
Erlin1	ER lipid raft associated 1	Mm.279865, Mm.476850	2.01255	2.35214
Tssk2	testis-specific serine kinase 2	Mm.310201	2.0118	2.1277
Pde6g	phosphodiesterase 6G, cGMP-specific, rod, gamma	Mm.39200	2.01154	2.12944
Trpc5	transient receptor potential cation channel, subfamily C, member 5	Mm.328378	2.01054	2.00353
Defb30	defensin beta 30	Mm.82875	2.01003	2.53284
Gm311	gene model 311, (NCBI)		2.00977	2.98232
Itgae	integrin alpha E, epithelial-associated	Mm.96	2.00613	4.08573
Mllt10	myeloid/lymphoid or mixed-lineage leukemia (trithorax homolog, Drosophila); translocated to, 10	Mm.209175	2.00531	2.71082
Adam1b	a disintegrin and metallopeptidase domain 1b	Mm.444773	2.00427	2.21368
Ccr7	chemokine (C-C motif) receptor 7	Mm.2932	2.00363	2.85988
AI595366	expressed sequence AI595366	Mm.324679	2.00322	2.61563
Nostrin	nitric oxide synthase trafficker	Mm.90047	2.00213	2.9199
Pdc	phosducin	Mm.440883	2.00202	2.47056
Olfr1428	olfactory receptor 1428	Mm.271515	2.00198	2.77762
Unc50	unc-50 homolog (C. elegans)	Mm.27404	2.00186	3.15161
Tsepa	thymocyte selection pathway associated	Mm.123021	2.001	2.33454
Olfr918	olfactory receptor 918	Mm.377462	2.00089	2.62668
Clk1	CDC-like kinase 1	Mm.1761	2.00073	2.95588
EG667449	predicted gene, EG667449	Mm.425887	2.00065	3.29382
Gpr18	G protein-coupled receptor 18	Mm.37405	2.00036	2.03951
