# Supplementary material for: Apoptosis-Related Gene Expression Profiles of Mouse ESCs and maGSCs: Role of Fgf4 and Mnda in Pluripotent Cell Responses to Genotoxicity
Source: PLoS One. 2012 Nov 7;7(11):e48869. doi: 10.1371/journal.pone.0048869 (PMC3492253; doi:10.1371/journal.pone.0048869)
Supplement: Table S5 — List of downregulated genes in early-apoptotic ESCs and maGSCs. (XLS) [file pone.0048869.s014.xls]

## Sheet: Sheet1
Supplementary Table S5: List of downregulated genes in early-apoptotic ESCs and maGSCs
Symbol	Description	UniGene ID	Fold change in ESC_early-apo Vs. ESC_Wt	Fold change in maGSC_early-apo Vs. maGSC_Wt
Mnda	myeloid cell nuclear differentiation antigen	Mm.476726	104.857	4.66224
Cxcl5	chemokine (C-X-C motif) ligand 5	Mm.4660	81.0424	18.1745
Ly6a	lymphocyte antigen 6 complex, locus A	Mm.425949	75.4015	6.93909
Thbs2	thrombospondin 2	Mm.26688	63.4545	11.9442
Adm	adrenomedullin	Mm.1408	55.2157	3.41373
H2-gs10	MHC class I like protein GS10	Mm.439675	48.8902	3.47199
Lgals3bp	lectin, galactoside-binding, soluble, 3 binding protein	Mm.3152	48.5796	3.68247
Mmp9	matrix metallopeptidase 9	Mm.4406	47.1094	6.5929
Postn	periostin, osteoblast specific factor	Mm.236067	46.4375	5.81511
Mmp10	matrix metallopeptidase 10	Mm.14126	45.3478	2.6021
Prrx1	paired related homeobox 1	Mm.288642	44.1562	11.5267
Ly6c1	lymphocyte antigen 6 complex, locus C1	Mm.1583	41.1836	4.11665
Gbp3	guanylate binding protein 3	Mm.439718	38.5056	3.40405
Tnc	tenascin C	Mm.454219	34.712	9.1267
Cck	cholecystokinin	Mm.2619	34.6753	20.7726
Col1a1	collagen, type I, alpha 1	Mm.277735, Mm.458212	32.9013	14.8997
H2-T22	histocompatibility 2, T region locus 22	Mm.195061	32.6819	3.00692
Col1a2	collagen, type I, alpha 2	Mm.277792	32.6754	10.264
Irgm1	immunity-related GTPase family M member 1	Mm.29938	32.644	7.67967
Thbd	thrombomodulin	Mm.24096	32.1853	8.21632
Thbs1	thrombospondin 1	Mm.4159	31.9896	14.4487
Axl	AXL receptor tyrosine kinase	Mm.4128	31.9748	12.2661
Csf1	colony stimulating factor 1 (macrophage)	Mm.795	31.7793	19.1015
Col12a1	collagen, type XII, alpha 1	Mm.3819	31.4312	5.14818
Serpine1	serine (or cysteine) peptidase inhibitor, clade E, member 1	Mm.250422	30.0581	13.5084
U90926	cDNA sequence U90926	Mm.2548	29.4078	2.25152
Ptges	prostaglandin E synthase	Mm.28768	29.3071	8.3827
Apol9a	apolipoprotein L 9a	Mm.243758	29.19	2.05233
Saa3	serum amyloid A 3	Mm.14277	28.2451	3.50452
Serpina3n	serine (or cysteine) peptidase inhibitor, clade A, member 3N	Mm.291569	24.4159	3.77463
Pi15	peptidase inhibitor 15	Mm.442452	24.2098	2.21989
Plau	plasminogen activator, urokinase	Mm.4183	22.973	8.44536
Col5a2	collagen, type V, alpha 2	Mm.10299	22.5588	5.3403
Il1rl1	interleukin 1 receptor-like 1	Mm.289824	21.0214	3.03794
Tbc1d8b	TBC1 domain family, member 8B	Mm.275869	20.3312	3.32063
Wnt5a	wingless-related MMTV integration site 5A	Mm.287544	20.0929	5.98206
Pdzrn3	PDZ domain containing RING finger 3	Mm.321654	19.5199	7.56051
Cdh11	cadherin 11	Mm.1571	19.5014	7.09307
Ccnd2	cyclin D2	Mm.333406	18.6799	6.7874
Vcam1	vascular cell adhesion molecule 1	Mm.440909, Mm.76649	18.5199	4.91061
Fbn1	fibrillin 1	Mm.271644	18.0663	5.89388
1810011O10Rik	RIKEN cDNA 1810011O10 gene	Mm.25775	17.4689	2.37875
Ccl2	chemokine (C-C motif) ligand 2	Mm.290320	17.3111	6.8791
Tm4sf1	transmembrane 4 superfamily member 1	Mm.856	17.2606	2.4575
Pla2g4a	phospholipase A2, group IVA (cytosolic, calcium-dependent)	Mm.4186	17.1993	3.92424
Parp14	poly (ADP-ribose) polymerase family, member 14	Mm.244406	16.8732	2.14411
Ccl7	chemokine (C-C motif) ligand 7	Mm.341574	16.5839	6.96593
Fbln2	fibulin 2	Mm.249146, Mm.410235	16.578	7.89952
Pcdh7	protocadherin 7	Mm.332387, Mm.397491	15.9888	4.79931
Pdgfrb	platelet derived growth factor receptor, beta polypeptide	Mm.4146	15.8134	8.18264
Cdc42ep3	CDC42 effector protein (Rho GTPase binding) 3	Mm.140601	15.7812	3.36091
Igfbp5	insulin-like growth factor binding protein 5	Mm.405761, Mm.466164	15.0689	2.18395
Lama4	laminin, alpha 4	Mm.258065	14.7471	3.22969
Olr1	oxidized low density lipoprotein (lectin-like) receptor 1	Mm.293626	14.2663	3.08851
Fkbp10	FK506 binding protein 10	Mm.3894	14.0562	6.75939
Grem1	gremlin 1	Mm.166318, Mm.414375, Mm.474483	13.9487	4.03714
Tfpi2	tissue factor pathway inhibitor 2	Mm.25612	13.7686	2.18258
Cxcl1	chemokine (C-X-C motif) ligand 1	Mm.21013	13.7141	4.28592
Cxcl2	chemokine (C-X-C motif) ligand 2	Mm.4979	13.6522	3.0759
S1pr3	sphingosine-1-phosphate receptor 3	Mm.136736	13.4982	2.95953
Ampd3	adenosine monophosphate deaminase 3	Mm.3238	13.4561	2.32292
Sdc3	syndecan 3	Mm.206536	13.3928	5.34612
Tll1	tolloid-like	Mm.418367, Mm.438712	13.2475	4.00872
Hist1h1b	histone cluster 1, H1b	Mm.221314	13.1109	35.2476
Ltbp2	latent transforming growth factor beta binding protein 2	Mm.3900	13.0683	4.00901
Lrrc32	leucine rich repeat containing 32	Mm.323057	13.0499	6.16373
Ch25h	cholesterol 25-hydroxylase	Mm.30824	12.9559	2.36878
Cd47	CD47 antigen (Rh-related antigen, integrin-associated signal transducer)	Mm.31752, Mm.390865	12.8512	3.19998
Ccl3	chemokine (C-C motif) ligand 3	Mm.1282	12.8185	2.08866
Pgm2	phosphoglucomutase 2	Mm.217764	12.6105	3.48231
Ankrd1	ankyrin repeat domain 1 (cardiac muscle)	Mm.10279	12.5024	6.00704
Aebp1	AE binding protein 1	Mm.4665, Mm.471764	12.303	5.51598
Il1rap	interleukin 1 receptor accessory protein	Mm.253424, Mm.387136	12.1653	3.23326
Has2	hyaluronan synthase 2	Mm.5148	11.9962	5.83226
Lgals9	lectin, galactose binding, soluble 9	Mm.341434	11.9957	3.68956
Rgs16	regulator of G-protein signaling 16	Mm.181709	11.9894	8.91727
Rcn3	reticulocalbin 3, EF-hand calcium binding domain	Mm.29997	11.9752	12.4835
Bgn	biglycan	Mm.2608	11.6752	4.54214
Lrp1	low density lipoprotein receptor-related protein 1	Mm.271854	11.5736	7.43572
Egln1	EGL nine homolog 1 (C. elegans)	Mm.140619	11.5374	2.93845
Stc1	stanniocalcin 1	Mm.20911	11.5317	2.02126
Slc25a24	solute carrier family 25 (mitochondrial carrier, phosphate carrier), member 24	Mm.33574	11.4601	4.154
Hist2h4	histone cluster 2, H4	Mm.227295	11.3172	9.64413
Pdgfra	platelet derived growth factor receptor, alpha polypeptide	Mm.221403	11.2312	2.8085
LOC100040304	similar to syndecan-1		10.951	7.03609
Mmp2	matrix metallopeptidase 2	Mm.29564	10.7288	4.17029
Col3a1	collagen, type III, alpha 1	Mm.249555	10.7276	3.52599
Twist2	twist homolog 2 (Drosophila)	Mm.9474	10.4158	3.01009
Ccnd1	cyclin D1	Mm.273049	10.4148	15.2154
Itpripl2	inositol 1,4,5-triphosphate receptor interacting protein-like 2	Mm.323386	10.3464	3.88942
100042266	predicted gene, 100042266		10.3144	49.9908
Freq	frequenin homolog (Drosophila)	Mm.249318	10.3074	7.60074
Mmd	monocyte to macrophage differentiation-associated	Mm.277518	10.1335	6.93161
Npm3-ps1	nucleoplasmin 3, pseudogene 1		10.1235	12.1978
Ltbp1	latent transforming growth factor beta binding protein 1	Mm.269747	10.0667	3.9071
App	amyloid beta (A4) precursor protein	Mm.277585, Mm.472971	9.97573	3.86511
Hk1	hexokinase 1	Mm.196605	9.79638	3.38052
Dtx3l	deltex 3-like (Drosophila)	Mm.390852	9.6864	2.40764
Plekho2	pleckstrin homology domain containing, family O member 2	Mm.247303	9.6734	5.51301
Hnrnpa0	heterogeneous nuclear ribonucleoprotein A0	Mm.476755	9.65366	14.1741
Sgcd	sarcoglycan, delta (dystrophin-associated glycoprotein)	Mm.338890	9.64597	2.13594
Tnfaip2	tumor necrosis factor, alpha-induced protein 2	Mm.255332	9.47459	3.40969
Scd2	stearoyl-Coenzyme A desaturase 2	Mm.477490	9.22377	35.5092
Egfr	epidermal growth factor receptor	Mm.420648, Mm.439882, Mm.8534	9.19709	2.64709
100042107	predicted gene, 100042107		9.07514	7.79408
Dcbld2	discoidin, CUB and LCCL domain containing 2	Mm.373589	8.87056	6.32677
Apbb1ip	amyloid beta (A4) precursor protein-binding, family B, member 1 interacting protein	Mm.14255	8.83032	2.76135
Lrrk2	leucine-rich repeat kinase 2	Mm.37558	8.78623	4.38222
Parp8	poly (ADP-ribose) polymerase family, member 8	Mm.274466	8.76267	2.07807
Puf60	poly-U binding splicing factor 60	Mm.29965	8.6681	10.216
Tapbp	TAP binding protein	Mm.154457	8.63811	3.83018
Psap	prosaposin	Mm.277498	8.61888	9.09435
Tgfb1	transforming growth factor, beta 1	Mm.248380	8.55533	4.37133
Adam12	a disintegrin and metallopeptidase domain 12 (meltrin alpha)	Mm.439714	8.4797	2.8744
Ppap2b	phosphatidic acid phosphatase type 2B	Mm.348326	8.22537	9.31287
Nfkbia	nuclear factor of kappa light polypeptide gene enhancer in B-cells inhibitor, alpha	Mm.170515	8.21709	6.17582
Rab35	RAB35, member RAS oncogene family	Mm.27553	8.2052	15.1807
Gys1	glycogen synthase 1, muscle	Mm.275654	8.15912	3.25325
Ehd2	EH-domain containing 2	Mm.438817, Mm.476781	8.15282	6.22124
F3	coagulation factor III	Mm.273188	8.11727	2.7871
Flrt2	fibronectin leucine rich transmembrane protein 2	Mm.341948	8.10862	2.36501
EG624251	predicted gene, EG624251	Mm.316825	8.08257	12.9495
Rbm14	RNA binding motif protein 14	Mm.276338, Mm.441002	7.93688	12.0106
Cebpb	CCAAT/enhancer binding protein (C/EBP), beta	Mm.439656	7.9174	2.61722
Slc35e3	solute carrier family 35, member E3	Mm.256753	7.90767	5.7086
Bmp1	bone morphogenetic protein 1	Mm.27757	7.87829	3.37487
Alkbh5	alkB, alkylation repair homolog 5 (E. coli)	Mm.262056	7.86299	7.68494
Pdpn	podoplanin	Mm.2976	7.83604	2.94435
Col8a1	collagen, type VIII, alpha 1	Mm.130388	7.81207	2.04414
Ccdc80	coiled-coil domain containing 80	Mm.181074	7.77601	2.00935
Kdm2b	lysine (K)-specific demethylase 2B	Mm.86406	7.74739	9.09725
Slco4a1	solute carrier organic anion transporter family, member 4a1	Mm.133687	7.71615	2.18898
Ndn	necdin	Mm.400253	7.6898	5.25267
Dohh	deoxyhypusine hydroxylase/monooxygenase	Mm.294975	7.64141	15.9517
Sox4	SRY-box containing gene 4	Mm.240627, Mm.455819	7.61297	5.93625
Xylt1	xylosyltransferase 1	Mm.461427	7.58662	2.05433
Lef1	lymphoid enhancer binding factor 1	Mm.255219	7.56603	6.16699
Hist1h2ak	histone cluster 1, H2ak	Mm.370338	7.4781	11.8507
Mrpl20	mitochondrial ribosomal protein L20	Mm.23825	7.44642	8.88843
Timp2	tissue inhibitor of metalloproteinase 2	Mm.206505	7.42838	5.5095
Slit3	slit homolog 3 (Drosophila)	Mm.202457	7.35666	2.63728
Llgl1	lethal giant larvae homolog 1 (Drosophila)	Mm.285453	7.3561	8.75429
6430527G18Rik	RIKEN cDNA 6430527G18 gene	Mm.248358	7.34558	8.46986
Pisd	phosphatidylserine decarboxylase	Mm.273765	7.26441	7.92064
S1pr1	sphingosine-1-phosphate receptor 1	Mm.982	7.20915	2.06134
Itgb3	integrin beta 3	Mm.87150	7.17762	2.5295
Fosl2	fos-like antigen 2	Mm.24684	7.17686	3.94248
EG434339	predicted gene, EG434339	Mm.390060	7.15661	10.5199
Plekhj1	pleckstrin homology domain containing, family J member 1	Mm.41479, Mm.415832	7.14622	7.71114
Ykt6	YKT6 homolog (S. Cerevisiae)	Mm.477491	7.11033	11.7545
Mmp14	matrix metallopeptidase 14 (membrane-inserted)	Mm.280175	7.09803	6.152
Loxl2	lysyl oxidase-like 2	Mm.116714	7.09465	3.20544
Igfbp4	insulin-like growth factor binding protein 4	Mm.233799	7.08344	4.22191
Ifngr2	interferon gamma receptor 2	Mm.249364	7.01715	5.86125
Slc25a22	solute carrier family 25 (mitochondrial carrier, glutamate), member 22	Mm.33729	7.00853	7.13874
Slc16a3	solute carrier family 16 (monocarboxylic acid transporters), member 3	Mm.28632	6.99221	7.15881
Layn	layilin	Mm.335152	6.99122	2.03805
Mcpt8	mast cell protease 8	Mm.41979	6.90287	2.22626
Oaf	OAF homolog (Drosophila)	Mm.246479	6.85673	5.39302
Cdgap	CDC42 GTPase-activating protein	Mm.370848	6.85167	3.37574
Entpd6	ectonucleoside triphosphate diphosphohydrolase 6	Mm.275524	6.83123	4.89196
Plekha2	pleckstrin homology domain-containing, family A (phosphoinositide binding specific) member 2	Mm.475696	6.83116	3.66226
Abcc1	ATP-binding cassette, sub-family C (CFTR/MRP), member 1	Mm.196634	6.792	4.57112
C230055K05Rik	RIKEN cDNA C230055K05 gene	Mm.385405	6.78363	3.24209
Ctgf	connective tissue growth factor	Mm.393058	6.77953	5.45506
Chst12	carbohydrate sulfotransferase 12	Mm.28934	6.75659	10.0944
Mical2	microtubule associated monoxygenase, calponin and LIM domain containing 2	Mm.52312	6.75654	5.84041
Unc5b	unc-5 homolog B (C. elegans)	Mm.290433	6.74812	4.71142
Cbx6	chromobox homolog 6	Mm.38438	6.73585	9.66276
Serpinf1	serine (or cysteine) peptidase inhibitor, clade F, member 1	Mm.2044	6.73293	2.63181
Timp1	tissue inhibitor of metalloproteinase 1	Mm.8245	6.70445	5.51851
Dscr3	Down syndrome critical region gene 3	Mm.7472	6.69405	3.58966
Lhfp	lipoma HMGIC fusion partner	Mm.118617	6.68639	2.00841
Il4ra	interleukin 4 receptor, alpha	Mm.233802	6.56166	3.23272
Tsc22d4	TSC22 domain family, member 4	Mm.286399	6.5592	7.36047
Polr1b	polymerase (RNA) I polypeptide B	Mm.259078	6.47158	11.0211
Acsl4	acyl-CoA synthetase long-chain family member 4	Mm.391337	6.46078	4.98516
Ets1	E26 avian leukemia oncogene 1, 5' domain	Mm.292415	6.42652	2.05785
Egln3	EGL nine homolog 3 (C. elegans)	Mm.133037	6.40984	2.14937
Hist1h4f	histone cluster 1, H4f	Mm.377875, Mm.442307	6.37476	22.1696
Tor3a	torsin family 3, member A	Mm.206737	6.36596	2.45944
Notch2	Notch gene homolog 2 (Drosophila)	Mm.254017	6.35372	4.93586
Gsto1	glutathione S-transferase omega 1	Mm.378931	6.32248	5.72293
Glrx5	glutaredoxin 5 homolog (S. cerevisiae)	Mm.29128, Mm.477736	6.28308	9.06623
Il11	interleukin 11	Mm.35814	6.28072	2.10254
Arfgap2	ADP-ribosylation factor GTPase activating protein 2	Mm.386861, Mm.43636	6.26058	5.90272
100041205	predicted gene, 100041205		6.24205	5.48692
Pmepa1	prostate transmembrane protein, androgen induced 1		6.23249	4.0631
Sh3pxd2b	SH3 and PX domains 2B	Mm.227616	6.21885	3.26243
Slc25a39	solute carrier family 25, member 39	Mm.44226	6.19267	11.7827
Ppap2c	phosphatidic acid phosphatase type 2C	Mm.28873	6.18367	2.89718
Ly6e	lymphocyte antigen 6 complex, locus E	Mm.788	6.14111	5.98037
Itm2c	integral membrane protein 2C	Mm.29870	6.11531	3.71564
Efha1	EF hand domain family A1	Mm.26834	6.09804	4.11498
Rhoj	ras homolog gene family, member J	Mm.27467	6.07101	3.12829
Pxdn	peroxidasin homolog (Drosophila)	Mm.251774	6.05025	3.89804
Fam129b	family with sequence similarity 129, member B	Mm.301646	6.01143	6.8887
1300014I06Rik	RIKEN cDNA 1300014I06 gene	Mm.28943	5.9958	2.24222
Eif5a	eukaryotic translation initiation factor 5A	Mm.18026	5.9695	15.4508
Crim1	cysteine rich transmembrane BMP regulator 1 (chordin like)	Mm.311912	5.95969	3.14243
Prkcsh	protein kinase C substrate 80K-H	Mm.214593	5.95951	9.35939
Emp1	epithelial membrane protein 1	Mm.182785	5.94544	2.75089
Atp10a	ATPase, class V, type 10A	Mm.135129	5.93411	2.17905
Ust	uronyl-2-sulfotransferase	Mm.41163	5.91729	4.04454
Pttg1ip	pituitary tumor-transforming 1 interacting protein	Mm.28853	5.91189	3.89401
Ddr2	discoidin domain receptor family, member 2	Mm.229249, Mm.477411	5.87177	2.98978
Rbms3	RNA binding motif, single stranded interacting protein	Mm.326411	5.86105	2.20935
Rhoc	ras homolog gene family, member C	Mm.262	5.83397	7.76225
Dock4	dedicator of cytokinesis 4	Mm.341423	5.80946	3.68227
Crip2	cysteine rich protein 2	Mm.133825	5.79983	16.4503
AW146242	expressed sequence AW146242	Mm.24642	5.7841	2.48973
Crabp1	cellular retinoic acid binding protein I	Mm.34797	5.74589	2.59301
Fgf4	fibroblast growth factor 4	Mm.4956	5.71875	12.9549
Anxa5	annexin A5	Mm.1620	5.7149	4.40111
Nuak1	NUAK family, SNF1-like kinase, 1	Mm.25874	5.68254	2.39134
Plekhb2	pleckstrin homology domain containing, family B (evectins) member 2	Mm.292751	5.64182	2.31313
Loxl1	lysyl oxidase-like 1	Mm.250492	5.6305	3.90006
Tgfbr3	transforming growth factor, beta receptor III	Mm.200775	5.6262	2.06539
Rbmxrt	RNA binding motif protein, X chromosome retrogene	Mm.24718	5.61799	13.1669
Ctsz	cathepsin Z	Mm.156919	5.61743	3.1383
Pfkl	phosphofructokinase, liver, B-type	Mm.269649	5.61181	9.10805
Spint2	serine protease inhibitor, Kunitz type 2	Mm.295230	5.60676	8.09075
Anxa2	annexin A2	Mm.238343	5.59999	2.37924
Fstl1	follistatin-like 1	Mm.182434	5.55566	2.67479
Mrc2	mannose receptor, C type 2	Mm.235616	5.54803	2.3687
Tpbg	trophoblast glycoprotein	Mm.20864, Mm.432513	5.53329	4.63287
Fscn1	fascin homolog 1, actin bundling protein (Strongylocentrotus purpuratus)	Mm.289707	5.48818	12.7107
Trim35	tripartite motif-containing 35	Mm.43871	5.46605	3.75965
Ube2w	ubiquitin-conjugating enzyme E2W (putative)	Mm.122430	5.46409	2.65844
Thy1	thymus cell antigen 1, theta	Mm.3951	5.45178	4.66223
Pim2	proviral integration site 2	Mm.347478	5.45121	4.9019
9530068E07Rik	RIKEN cDNA 9530068E07 gene	Mm.291979	5.4246	2.20212
Hic1	hypermethylated in cancer 1	Mm.477190, Mm.57250	5.40569	3.15147
Bin1	bridging integrator 1	Mm.4383	5.40475	4.08661
Ptgs1	prostaglandin-endoperoxide synthase 1	Mm.275434	5.40427	2.74163
Nucb1	nucleobindin 1	Mm.258923	5.40343	3.96492
Smox	spermine oxidase	Mm.136586	5.39427	2.35781
Zc3h12a	zinc finger CCCH type containing 12A	Mm.402	5.36693	2.92637
Mfap4	microfibrillar-associated protein 4	Mm.272278	5.34879	2.07951
OTTMUSG00000010939	predicted gene, OTTMUSG00000010939		5.31983	16.224
Agpat2	1-acylglycerol-3-phosphate O-acyltransferase 2 (lysophosphatidic acid acyltransferase, beta)	Mm.24244	5.31959	4.51989
Akr1b8	aldo-keto reductase family 1, member B8	Mm.5378	5.31289	4.43213
Tpi1	triosephosphate isomerase 1	Mm.4222, Mm.439915	5.3124	5.07585
OTTMUSG00000002655	predicted gene, OTTMUSG00000002655		5.31196	12.7951
Eif3b	eukaryotic translation initiation factor 3, subunit B	Mm.21671	5.30871	12.072
9130227C08Rik	RIKEN cDNA 9130227C08Rik gene	Mm.37592, Mm.476874	5.28949	3.08201
Fst	follistatin	Mm.4913	5.28497	3.50223
Cap1	CAP, adenylate cyclase-associated protein 1 (yeast)	Mm.8687	5.28264	6.00597
Srpx2	sushi-repeat-containing protein, X-linked 2	Mm.263553	5.279	3.37125
Tagln	transgelin	Mm.283283	5.27646	5.40883
Pdhb	pyruvate dehydrogenase (lipoamide) beta	Mm.301527	5.26783	7.38773
Btg1	B-cell translocation gene 1, anti-proliferative	Mm.23811	5.26608	4.51407
Smad7	MAD homolog 7 (Drosophila)	Mm.34407	5.23085	5.87127
Fgfr1	fibroblast growth factor receptor 1	Mm.265716	5.21243	2.9592
Hist1h2ab	histone cluster 1, H2ab	Mm.423402	5.2075	8.29154
Impdh1	inosine 5'-phosphate dehydrogenase 1	Mm.260707	5.20446	9.32084
Adam9	a disintegrin and metallopeptidase domain 9 (meltrin gamma)	Mm.28908	5.19551	2.25167
ENSMUSG00000044434	predicted gene, ENSMUSG00000044434		5.17696	5.82225
100041386	predicted gene, 100041386		5.17468	4.90189
Cdk6	cyclin-dependent kinase 6	Mm.31672, Mm.389058, Mm.399714	5.14784	3.92093
Rbm9	RNA binding motif protein 9	Mm.202774	5.14768	4.41644
Ccbe1	collagen and calcium binding EGF domains 1	Mm.442049	5.13976	2.56856
Mgst1	microsomal glutathione S-transferase 1	Mm.14796	5.11096	2.26293
Myh9	myosin, heavy polypeptide 9, non-muscle	Mm.29677	5.09807	7.78081
Cdc42ep5	CDC42 effector protein (Rho GTPase binding) 5	Mm.34268	5.08313	4.93103
EG218501	predicted gene, EG218501		5.06499	14.225
Tmem184b	transmembrane protein 184b	Mm.323358	5.03884	4.31218
Qsox1	quiescin Q6 sulfhydryl oxidase 1	Mm.27035	5.03775	3.79458
Col6a1	collagen, type VI, alpha 1	Mm.2509	5.03408	3.53828
Ddost	dolichyl-di-phosphooligosaccharide-protein glycotransferase	Mm.470295, Mm.7236	5.03408	8.43604
Lrig1	leucine-rich repeats and immunoglobulin-like domains 1	Mm.245210	5.02221	2.90212
Agrn	agrin	Mm.273098	5.0174	6.46749
Efemp2	epidermal growth factor-containing fibulin-like extracellular matrix protein 2	Mm.276367	4.99889	3.35974
Cad	carbamoyl-phosphate synthetase 2, aspartate transcarbamylase, and dihydroorotase	Mm.305535	4.98676	12.0744
Mrpl38	mitochondrial ribosomal protein L38	Mm.29974	4.97467	9.00696
EG625054	predicted gene, EG625054	Mm.311918	4.96625	2.73532
Creb3l2	cAMP responsive element binding protein 3-like 2	Mm.169929, Mm.391651	4.96153	4.1457
Cd44	CD44 antigen	Mm.423621	4.95716	2.36625
Flna	filamin, alpha	Mm.295533	4.94508	5.35636
Kirrel	kin of IRRE like (Drosophila)	Mm.89552	4.93609	3.93359
5031439G07Rik	RIKEN cDNA 5031439G07 gene	Mm.323925	4.92799	4.59076
Srpr	signal recognition particle receptor ('docking protein')	Mm.284688	4.9177	8.55774
Srgap3	SLIT-ROBO Rho GTPase activating protein 3	Mm.236401	4.90948	2.30616
Ncaph2	non-SMC condensin II complex, subunit H2	Mm.143167	4.90649	7.56174
Errfi1	ERBB receptor feedback inhibitor 1	Mm.318841	4.89436	2.7
Prdx3	peroxiredoxin 3	Mm.29821	4.88951	9.58407
Hk2	hexokinase 2	Mm.255848, Mm.469167	4.88918	4.60946
Klf16	Kruppel-like factor 16	Mm.41513	4.8803	8.25643
Pml	promyelocytic leukemia	Mm.392123, Mm.473425	4.87936	11.3594
Hist1h4b	histone cluster 1, H4b	Mm.261642	4.87831	6.35457
2310014H01Rik	RIKEN cDNA 2310014H01 gene	Mm.359982, Mm.421125	4.87115	8.95603
Yrdc	yrdC domain containing (E.coli)	Mm.258568, Mm.472762	4.86618	5.18713
Slc25a38	solute carrier family 25, member 38	Mm.236656	4.85069	4.64066
Ak1	adenylate kinase 1	Mm.476776	4.84472	10.5895
Crlf1	cytokine receptor-like factor 1	Mm.335584	4.83607	4.64496
Slc29a1	solute carrier family 29 (nucleoside transporters), member 1	Mm.29744	4.83506	10.4291
Trim8	tripartite motif protein 8	Mm.456108, Mm.476757	4.81206	9.24476
Acta2	actin, alpha 2, smooth muscle, aorta	Mm.213025	4.80497	8.03036
Ehmt2	euchromatic histone lysine N-methyltransferase 2	Mm.35345	4.79765	5.09524
Col6a2	collagen, type VI, alpha 2	Mm.1949	4.79347	2.88346
Slc12a4	solute carrier family 12, member 4	Mm.292447, Mm.396326	4.78045	4.55091
Os9	amplified in osteosarcoma	Mm.295246	4.75346	2.48268
Gsn	gelsolin	Mm.21109	4.74781	3.28366
Rcc2	regulator of chromosome condensation 2	Mm.253	4.74078	10.2742
Prdm1	PR domain containing 1, with ZNF domain	Mm.4800	4.71699	2.54635
Lamb1-1	laminin B1 subunit 1	Mm.172674	4.71268	5.18317
Klhdc3	kelch domain containing 3	Mm.254784	4.70987	5.08128
Wdr77	WD repeat domain 77	Mm.5110	4.6711	8.78994
Adam15	a disintegrin and metallopeptidase domain 15 (metargidin)	Mm.274049, Mm.470104	4.65737	3.38268
Aldoc	aldolase C, fructose-bisphosphate	Mm.7729	4.65618	2.8679
Fndc3b	fibronectin type III domain containing 3B	Mm.38832	4.65613	2.07552
H19	H19 fetal liver mRNA	Mm.14802	4.65188	9.55362
Tnks1bp1	tankyrase 1 binding protein 1	Mm.23606	4.64642	4.20777
Dse	dermatan sulfate epimerase	Mm.34557	4.6425	6.20563
Nfkb2	nuclear factor of kappa light polypeptide gene enhancer in B-cells 2, p49/p100	Mm.102365	4.62049	2.75977
Rnase4	ribonuclease, RNase A family 4	Mm.202665	4.61978	2.47752
Itm2a	integral membrane protein 2A	Mm.193	4.60552	2.11819
Nt5dc2	5'-nucleotidase domain containing 2	Mm.261681	4.59636	14.5639
Uqcrc1	ubiquinol-cytochrome c reductase core protein 1	Mm.335460	4.5897	10.0701
Dpysl2	dihydropyrimidinase-like 2	Mm.352648, Mm.475100	4.56801	4.04929
Ugdh	UDP-glucose dehydrogenase	Mm.344831	4.55909	2.58834
Endod1	endonuclease domain containing 1	Mm.41423	4.5579	2.25212
Akt1	thymoma viral proto-oncogene 1	Mm.6645	4.55459	6.55216
Parva	parvin, alpha	Mm.143763	4.55223	3.08891
OTTMUSG00000017796	predicted gene, OTTMUSG00000017796		4.53372	6.25984
Col18a1	collagen, type XVIII, alpha 1	Mm.4352	4.52539	5.79367
Spag7	sperm associated antigen 7	Mm.432524	4.52506	16.9432
2310028O11Rik	RIKEN cDNA 2310028O11 gene	Mm.305990	4.49525	6.78106
Fkbp7	FK506 binding protein 7	Mm.24720	4.49311	2.96084
Map2k1	mitogen-activated protein kinase kinase 1	Mm.248907	4.48757	2.72615
Stxbp1	syntaxin binding protein 1	Mm.278865	4.48704	2.93818
Rab4b	RAB4B, member RAS oncogene family	Mm.262447	4.48672	4.68669
Ap1m1	adaptor-related protein complex AP-1, mu subunit 1	Mm.290086	4.47878	7.27235
Lrp10	low-density lipoprotein receptor-related protein 10	Mm.472719	4.47836	4.64938
Angptl2	angiopoietin-like 2	Mm.208919	4.47633	3.48062
Dnmt3b	DNA methyltransferase 3B	Mm.89772	4.47051	10.4001
Bst2	bone marrow stromal cell antigen 2	Mm.260325	4.46233	2.23881
Lmo4	LIM domain only 4	Mm.29187	4.44676	3.0541
Phospho1	phosphatase, orphan 1	Mm.133075	4.44387	3.783
Gramd4	GRAM domain containing 4	Mm.24442	4.43063	2.51836
Col5a1	collagen, type V, alpha 1	Mm.7281	4.41273	3.18349
Itga5	integrin alpha 5 (fibronectin receptor alpha)	Mm.16234	4.40783	4.55466
Klf2	Kruppel-like factor 2 (lung)	Mm.26938	4.40431	6.97424
Tcfl5	transcription factor-like 5 (basic helix-loop-helix)	Mm.473700	4.40073	3.65226
Mcm3	minichromosome maintenance deficient 3 (S. cerevisiae)	Mm.4502	4.3954	5.39131
Alg9	asparagine-linked glycosylation 9 homolog (yeast, alpha 1,2 mannosyltransferase)	Mm.160035	4.39244	2.05253
Sirt6	sirtuin 6 (silent mating type information regulation 2, homolog) 6 (S. cerevisiae)	Mm.131825, Mm.25643	4.38766	6.26321
Vars	valyl-tRNA synthetase	Mm.28420	4.38542	7.06155
Col4a2	collagen, type IV, alpha 2	Mm.181021	4.35873	2.46968
Ppp1r14a	protein phosphatase 1, regulatory (inhibitor) subunit 14A	Mm.2343	4.35673	5.28738
Gpr124	G protein-coupled receptor 124	Mm.87046	4.35401	2.66708
Txndc5	thioredoxin domain containing 5	Mm.28622	4.3489	4.89415
Gtpbp1	GTP binding protein 1	Mm.19080	4.33555	6.74798
Ikzf5	IKAROS family zinc finger 5	Mm.272948, Mm.334273	4.33289	2.22882
Rarg	retinoic acid receptor, gamma	Mm.1273	4.33246	5.17979
Sik1	salt inducible kinase 1	Mm.290941	4.32905	10.1373
Ltbp3	latent transforming growth factor beta binding protein 3	Mm.182396	4.3288	2.50328
Por	P450 (cytochrome) oxidoreductase	Mm.3863	4.32604	4.27154
Polr2e	polymerase (RNA) II (DNA directed) polypeptide E	Mm.18579	4.307	18.0353
Nt5c2	5'-nucleotidase, cytosolic II	Mm.248652	4.29445	3.4566
Ephx1	epoxide hydrolase 1, microsomal	Mm.9075	4.2843	5.2873
Ptk7	PTK7 protein tyrosine kinase 7	Mm.181833	4.28358	7.00908
Zyx	zyxin	Mm.282303	4.28113	3.94835
Gpc4	glypican 4	Mm.1528, Mm.276524	4.27673	5.6489
Grk6	G protein-coupled receptor kinase 6	Mm.10193	4.27526	6.05904
Tbc1d13	TBC1 domain family, member 13	Mm.19172	4.2714	7.76192
Amotl2	angiomotin-like 2	Mm.21145	4.27106	2.76505
Ap1s2	adaptor-related protein complex 1, sigma 2 subunit	Mm.426783	4.2685	2.08155
Cndp2	CNDP dipeptidase 2 (metallopeptidase M20 family)	Mm.29646	4.26562	3.53232
Tspo	translocator protein	Mm.1508	4.26339	3.17798
Dok1	docking protein 1	Mm.156	4.25956	3.92409
Gpc1	glypican 1	Mm.297976	4.25731	4.96254
Prss23	protease, serine, 23	Mm.250438	4.25095	2.33872
Cdt1	chromatin licensing and DNA replication factor 1	Mm.21873	4.24691	8.25982
Vim	vimentin	Mm.268000	4.23983	3.54294
Itgb5	integrin beta 5	Mm.6424	4.23524	2.58329
OTTMUSG00000005681	predicted gene, OTTMUSG00000005681	Mm.391607	4.22098	8.15008
Lmna	lamin A	Mm.470666, Mm.471227	4.20896	4.63446
Shc1	src homology 2 domain-containing transforming protein C1	Mm.86595	4.20265	7.16073
H1f0	H1 histone family, member 0	Mm.24350	4.19793	2.12289
Cdh2	cadherin 2	Mm.257437	4.19668	2.78392
Hist1h2bj	histone cluster 1, H2bj	Mm.257055, Mm.371766	4.1943	21.8782
2010007H12Rik	RIKEN cDNA 2010007H12 gene	Mm.276058	4.1826	6.3271
Ehd4	EH-domain containing 4	Mm.132226	4.17936	3.86667
Fbxo42	F-box protein 42	Mm.28865	4.17277	4.32703
Dhx37	DEAH (Asp-Glu-Ala-His) box polypeptide 37	Mm.296385	4.1714	8.29828
Slc35f2	solute carrier family 35, member F2	Mm.26159	4.15139	3.52201
Slc48a1	solute carrier family 48 (heme transporter), member 1	Mm.28955	4.14851	3.16018
Ube2m	ubiquitin-conjugating enzyme E2M (UBC12 homolog, yeast)	Mm.196580	4.14794	5.49976
Fzr1	fizzy/cell division cycle 20 related 1 (Drosophila)	Mm.24202	4.14685	6.28447
Fxr2	fragile X mental retardation, autosomal homolog 2	Mm.41930	4.14053	5.88602
Ube2j2	ubiquitin-conjugating enzyme E2, J2 homolog (yeast)	Mm.371673	4.1387	7.11768
EG665369	predicted gene, EG665369		4.13805	8.23843
Hist1h1a	histone cluster 1, H1a	Mm.377137	4.12363	12.4035
Col4a1	collagen, type IV, alpha 1	Mm.738	4.10396	2.53175
EG216036	predicted gene, EG216036		4.08149	4.57854
Actl8	actin-like 8		4.0786	7.45951
Saps1	SAPS domain family, member 1	Mm.258670	4.07453	7.98167
Lbh	limb-bud and heart	Mm.154109	4.06918	4.07908
Ecm1	extracellular matrix protein 1	Mm.3433	4.06582	3.10698
Copz1	coatomer protein complex, subunit zeta 1	Mm.29473	4.06542	9.14636
Skil	SKI-like	Mm.15406	4.05752	3.52807
Cdyl2	chromodomain protein, Y chromosome-like 2	Mm.159575	4.05705	7.03224
Exosc5	exosome component 5	Mm.207484, Mm.27853	4.03837	6.87389
Pcdh19	protocadherin 19	Mm.39738	4.03719	2.23917
Wdr6	WD repeat domain 6	Mm.335454	4.02156	5.32213
AI480653	expressed sequence AI480653	Mm.286693	4.02113	4.30726
Adar	adenosine deaminase, RNA-specific	Mm.316628	4.01728	2.23312
Ppib	peptidylprolyl isomerase B	Mm.335249	4.0167	6.80123
Steap3	STEAP family member 3	Mm.181033	3.99879	3.08039
Furin	furin (paired basic amino acid cleaving enzyme)	Mm.5241	3.99713	3.01036
Marcks	myristoylated alanine rich protein kinase C substrate	Mm.477725	3.98966	4.00671
Strn4	striatin, calmodulin binding protein 4	Mm.21612	3.98444	6.53242
Trim27	tripartite motif-containing 27	Mm.314056	3.98247	5.1937
Smurf1	SMAD specific E3 ubiquitin protein ligase 1	Mm.27735	3.98143	3.16437
Loxl3	lysyl oxidase-like 3	Mm.380433	3.97672	2.66801
EG243642	predicted gene, EG243642		3.97487	10.9272
Hist1h2aa	histone cluster 1, H2aa	Mm.377876	3.96782	3.11978
Clptm1l	CLPTM1-like	Mm.30099	3.9673	4.03564
Lypla2	lysophospholipase 2	Mm.34302	3.96455	5.36304
EG384622	predicted gene, EG384622	Mm.349432	3.95643	5.09268
Kdm5b	lysine (K)-specific demethylase 5B	Mm.28995, Mm.391994	3.95297	4.75359
Mboat7	membrane bound O-acyltransferase domain containing 7	Mm.477485	3.94109	4.07096
EG639396	predicted gene, EG639396	Mm.446356	3.9385	5.61167
Usp5	ubiquitin specific peptidase 5 (isopeptidase T)	Mm.3571	3.9337	8.00577
Pfas	phosphoribosylformylglycinamidine synthase (FGAR amidotransferase)	Mm.340288	3.91769	10.537
Gpt2	glutamic pyruvate transaminase (alanine aminotransferase) 2	Mm.200423	3.91618	2.39675
Dusp6	dual specificity phosphatase 6	Mm.1791	3.91483	7.44988
Ppp2r5b	protein phosphatase 2, regulatory subunit B (B56), beta isoform	Mm.118076	3.90972	4.46614
Smyd5	SET and MYND domain containing 5	Mm.219946	3.90433	9.58304
Mettl11a	methyltransferase like 11A	Mm.33167	3.90081	3.45586
Col6a3	collagen, type VI, alpha 3	Mm.7562	3.89165	3.40176
Emp3	epithelial membrane protein 3	Mm.20829	3.88608	3.34113
Pdia5	protein disulfide isomerase associated 5	Mm.71015	3.88163	3.83164
Chst11	carbohydrate sulfotransferase 11	Mm.360747	3.87659	2.46656
Dda1	DET1 and DDB1 associated 1	Mm.260360	3.87641	9.09091
Vcan	versican	Mm.158700, Mm.410783	3.8606	4.53129
Elof1	elongation factor 1 homolog (ELF1, S. cerevisiae)	Mm.29801	3.85988	5.58018
Plod1	procollagen-lysine, 2-oxoglutarate 5-dioxygenase 1	Mm.37371	3.85807	2.5511
Pdia4	protein disulfide isomerase associated 4	Mm.2442	3.85134	5.58111
Mettl9	methyltransferase like 9	Mm.29122	3.84899	3.57846
Ppp2ca	protein phosphatase 2 (formerly 2A), catalytic subunit, alpha isoform	Mm.260288	3.83423	3.407
Actr3	ARP3 actin-related protein 3 homolog (yeast)	Mm.183102	3.83367	3.65486
Lrrc47	leucine rich repeat containing 47	Mm.260690, Mm.474341	3.8334	8.29559
Mcm7	minichromosome maintenance deficient 7 (S. cerevisiae)	Mm.378965	3.82717	9.65416
Sept5	septin 5	Mm.20365	3.82704	3.6696
Flnb	filamin, beta	Mm.475646	3.82685	3.28841
Smtnl2	smoothelin-like 2	Mm.46732	3.81303	3.26034
Kdm4b	lysine (K)-specific demethylase 4B	Mm.45047	3.80579	2.13816
Eno1	enolase 1, alpha non-neuron	Mm.372357, Mm.372389, Mm.70666	3.79164	6.37636
Nadk	NAD kinase	Mm.28347	3.79034	6.66227
Aire	autoimmune regulator (autoimmune polyendocrinopathy candidiasis ectodermal dystrophy)	Mm.35300	3.78142	3.09593
Lyz2	lysozyme 2	Mm.45436	3.7759	3.14351
Rps6ka4	ribosomal protein S6 kinase, polypeptide 4	Mm.20914	3.7724	2.31557
Actr1a	ARP1 actin-related protein 1 homolog A, centractin alpha (yeast)	Mm.3118	3.77139	8.22248
Sdc1	syndecan 1	Mm.2580	3.75922	3.40877
Map2k6	mitogen-activated protein kinase kinase 6	Mm.14487	3.75379	3.38024
Rag1ap1	recombination activating gene 1 activating protein 1	Mm.17958	3.75114	5.57142
Gusb	glucuronidase, beta	Mm.3317	3.7497	4.04492
OTTMUSG00000010550	predicted gene, OTTMUSG00000010550	Mm.272015	3.74966	5.14153
Suv420h2	suppressor of variegation 4-20 homolog 2 (Drosophila)	Mm.247844	3.7481	7.04444
100042378	predicted gene, 100042378	Mm.423051	3.74705	3.33817
Fads3	fatty acid desaturase 3	Mm.253875	3.74357	2.25209
Prdx5	peroxiredoxin 5	Mm.279782	3.74327	3.66721
Vapa	vesicle-associated membrane protein, associated protein A	Mm.266767	3.7408	6.77094
Rnf126	ring finger protein 126	Mm.466670	3.73268	6.49685
Tmem50a	transmembrane protein 50A	Mm.88349	3.72793	4.14462
Pdia6	protein disulfide isomerase associated 6	Mm.222825	3.72082	6.74495
Igf2	insulin-like growth factor 2	Mm.3862	3.71892	2.85805
Pcx	pyruvate carboxylase	Mm.1845	3.70813	3.19099
Ldha	lactate dehydrogenase A	Mm.26751, Mm.29324	3.70768	4.48596
Glipr2	GLI pathogenesis-related 2	Mm.22213	3.70677	2.5965
Necap2	NECAP endocytosis associated 2	Mm.21187	3.70634	4.23561
Nid1	nidogen 1	Mm.4691	3.70392	2.88098
Dusp5	dual specificity phosphatase 5	Mm.52043	3.70265	2.88905
Qars	glutaminyl-tRNA synthetase	Mm.272427	3.70168	4.96999
1110036O03Rik	RIKEN cDNA 1110036O03 gene	Mm.4940	3.69652	2.41419
Sat1	spermidine/spermine N1-acetyl transferase 1	Mm.2734, Mm.474481	3.67994	2.24763
Wdr45l	Wdr45 like	Mm.103986	3.6794	5.57038
Irf2bp2	interferon regulatory factor 2 binding protein 2	Mm.334918, Mm.470682	3.67704	7.13345
Kremen1	kringle containing transmembrane protein 1	Mm.209989	3.67663	2.6638
Papss1	3'-phosphoadenosine 5'-phosphosulfate synthase 1	Mm.244912	3.67283	3.39817
Atp6v1b2	ATPase, H+ transporting, lysosomal V1 subunit B2	Mm.249096, Mm.392573	3.67231	4.22111
Sdc2	syndecan 2	Mm.234266	3.6678	2.42964
Ap2a1	adaptor protein complex AP-2, alpha 1 subunit	Mm.6877	3.66531	8.3041
Nubp2	nucleotide binding protein 2	Mm.36718	3.6585	3.96951
5730403M16Rik	RIKEN cDNA 5730403M16 gene	Mm.23838	3.65516	2.62272
Pelp1	proline, glutamic acid and leucine rich protein 1	Mm.340601	3.65321	10.3345
Mtmr9	myotubularin related protein 9	Mm.441613, Mm.458343	3.65125	5.46999
Hist1h1e	histone cluster 1, H1e	Mm.170587	3.64194	9.52834
Fkbp8	FK506 binding protein 8	Mm.141864	3.64052	7.11089
Wdr36	WD repeat domain 36	Mm.38816	3.63319	4.15201
Hist2h2ac	histone cluster 2, H2ac	Mm.358954	3.63233	4.75009
Slc39a1	solute carrier family 39 (zinc transporter), member 1	Mm.294709	3.62799	3.36468
Fads1	fatty acid desaturase 1	Mm.30158	3.62703	6.22449
Sc4mol	sterol-C4-methyl oxidase-like	Mm.30119	3.62531	2.11989
Ogdhl	oxoglutarate dehydrogenase-like	Mm.318302	3.62099	4.65317
Alas1	aminolevulinic acid synthase 1	Mm.290578	3.61632	3.33205
Rab5a	RAB5A, member RAS oncogene family	Mm.329123	3.6137	2.2297
Rab28	RAB28, member RAS oncogene family	Mm.41555	3.60757	2.78175
Ppme1	protein phosphatase methylesterase 1	Mm.177502, Mm.477484	3.60441	2.13108
Golga7	golgi autoantigen, golgin subfamily a, 7	Mm.196269, Mm.327543	3.60407	7.39747
Fpgs	folylpolyglutamyl synthetase	Mm.3830	3.6037	5.99023
Cep170	centrosomal protein 170	Mm.269991	3.60294	2.54196
Pim1	proviral integration site 1	Mm.328931, Mm.405293	3.59451	5.51082
Plxnb2	plexin B2	Mm.267514	3.5944	5.12808
Dlk1	delta-like 1 homolog (Drosophila)	Mm.157069	3.59437	2.6834
Sdpr	serum deprivation response	Mm.398690	3.59301	2.41149
Epha2	Eph receptor A2	Mm.2581	3.58691	3.033
Upf1	UPF1 regulator of nonsense transcripts homolog (yeast)	Mm.390048	3.58463	7.12895
Rgs12	regulator of G-protein signaling 12	Mm.196208	3.57886	3.99535
Bop1	block of proliferation 1	Mm.4283	3.57856	10.0534
Apobec3	apolipoprotein B mRNA editing enzyme, catalytic polypeptide 3	Mm.284059, Mm.432615, Mm.457982	3.57166	8.12834
Med25	mediator of RNA polymerase II transcription, subunit 25 homolog (yeast)	Mm.157778	3.57123	6.38971
Eif6	eukaryotic translation initiation factor 6	Mm.271674	3.56731	3.61317
Zbtb45	zinc finger and BTB domain containing 45	Mm.279272	3.56451	6.99411
Ppp2r1a	protein phosphatase 2 (formerly 2A), regulatory subunit A (PR 65), alpha isoform	Mm.294138	3.5637	5.54933
Hist1h2bb	histone cluster 1, H2bb	Mm.390567	3.56232	6.25773
Aldh18a1	aldehyde dehydrogenase 18 family, member A1	Mm.233117	3.56176	2.37895
Afg3l1	AFG3(ATPase family gene 3)-like 1 (yeast)	Mm.287475	3.56048	4.57684
EG665187	predicted gene, EG665187		3.55788	3.97769
Grb2	growth factor receptor bound protein 2	Mm.439649	3.55776	6.29103
Zfp637	zinc finger protein 637	Mm.290847	3.5571	5.44382
Wdr22	WD repeat domain 22	Mm.220310, Mm.447547	3.54498	2.36667
Anxa11	annexin A11	Mm.294083	3.54191	7.29127
Tmem19	transmembrane protein 19	Mm.29647	3.54136	5.2235
Oxsr1	oxidative-stress responsive 1	Mm.293565	3.5364	7.84009
EG382567	predicted gene, EG382567	Mm.352014	3.53006	5.84577
Pfkm	phosphofructokinase, muscle	Mm.272582	3.5277	3.85
Ccrn4l	CCR4 carbon catabolite repression 4-like (S. cerevisiae)	Mm.86541	3.52243	4.04106
Gga1	golgi associated, gamma adaptin ear containing, ARF binding protein 1	Mm.251331	3.51781	4.50394
Ptk2b	PTK2 protein tyrosine kinase 2 beta	Mm.21613	3.50817	4.80402
Btbd11	BTB (POZ) domain containing 11	Mm.36544	3.50147	3.25288
AA960436	expressed sequence AA960436	Mm.29069	3.49988	4.46242
Rrbp1	ribosome binding protein 1	Mm.13705	3.49736	4.66835
Kirrel2	kin of IRRE like 2 (Drosophila)	Mm.113908	3.49564	3.47378
Tspan3	tetraspanin 3	Mm.28484	3.49032	3.19134
Armcx2	armadillo repeat containing, X-linked 2	Mm.285969	3.49007	2.18609
Ddit4	DNA-damage-inducible transcript 4	Mm.21697	3.48688	2.07838
Fubp3	far upstream element (FUSE) binding protein 3	Mm.207261	3.48684	4.74264
Rrp9	RRP9, small subunit (SSU) processome component, homolog (yeast)	Mm.239997	3.48546	6.9444
Galnt2	UDP-N-acetyl-alpha-D-galactosamine:polypeptide N-acetylgalactosaminyltransferase 2	Mm.33808	3.47519	3.66203
Hdac3	histone deacetylase 3	Mm.20521	3.47303	4.14547
Smarce1	SWI/SNF related, matrix associated, actin dependent regulator of chromatin, subfamily e, member 1	Mm.379086, Mm.389717	3.47302	4.08937
Hist1h1c	histone cluster 1, H1c	Mm.193539	3.47241	7.07122
Sh3gl1	SH3-domain GRB2-like 1	Mm.1773	3.46727	3.20803
Sod2	superoxide dismutase 2, mitochondrial	Mm.290876	3.46508	5.76048
Igfbp2	insulin-like growth factor binding protein 2	Mm.141936	3.4634	9.92091
Qdpr	quinoid dihydropteridine reductase	Mm.30204	3.46317	3.20765
Rnf149	ring finger protein 149	Mm.28614	3.46064	2.03956
Mybbp1a	MYB binding protein (P160) 1a	Mm.147946	3.46	10.2063
Dip2a	DIP2 disco-interacting protein 2 homolog A (Drosophila)	Mm.33183	3.45681	2.04198
Dpp3	dipeptidylpeptidase 3	Mm.234769	3.45561	6.76458
Slc38a10	solute carrier family 38, member 10	Mm.253403	3.4538	4.26021
Lama5	laminin, alpha 5	Mm.4339	3.44794	5.339
Itpr3	inositol 1,4,5-triphosphate receptor 3	Mm.458106	3.44212	3.72854
Tnk2	tyrosine kinase, non-receptor, 2	Mm.251115	3.44201	5.19726
Acads	acyl-Coenzyme A dehydrogenase, short chain	Mm.18759	3.43989	4.18537
Pcbp4	poly(rC) binding protein 4	Mm.286394	3.43788	4.80856
Trim28	tripartite motif-containing 28	Mm.15701, Mm.398345	3.43717	5.11882
Ddx51	DEAD (Asp-Glu-Ala-Asp) box polypeptide 51	Mm.392735, Mm.5267	3.43596	5.23903
Fto	fat mass and obesity associated	Mm.4375	3.43335	4.12879
EG625174	predicted gene, EG625174		3.43265	4.32996
Cnn2	calponin 2	Mm.157770	3.43245	10.9355
Spg21	spastic paraplegia 21 homolog (human)	Mm.272475	3.42628	2.77245
Ubr4	ubiquitin protein ligase E3 component n-recognin 4	Mm.318691	3.41609	3.58809
Hist1h4c	histone cluster 1, H4c	Mm.261662	3.41597	6.5086
Lmf2	lipase maturation factor 2	Mm.34511	3.41567	4.45518
Mbc2	membrane bound C2 domain containing protein	Mm.66056	3.41553	3.85276
Tut1	terminal uridylyl transferase 1, U6 snRNA-specific	Mm.165979	3.41176	3.67623
2610305D13Rik	RIKEN cDNA 2610305D13 gene	Mm.422608, Mm.441475	3.40772	8.06303
Chmp1a	chromatin modifying protein 1A	Mm.41596	3.40679	6.11631
Nxn	nucleoredoxin	Mm.27915	3.40218	6.72208
2310044H10Rik	RIKEN cDNA 2310044H10 gene	Mm.294759	3.4002	5.72169
LOC675325	similar to LOC637119 protein	Mm.75890	3.39668	2.61319
Tln1	talin 1	Mm.208601	3.39232	2.76922
Lpar1	lysophosphatidic acid receptor 1	Mm.4772	3.38886	2.7086
Dbc1	deleted in bladder cancer 1 (human)	Mm.248788	3.38473	2.04758
Irx1	Iroquois related homeobox 1 (Drosophila)	Mm.316056	3.38473	2.19209
Ap4b1	adaptor-related protein complex AP-4, beta 1	Mm.197568	3.38188	2.01527
Rbbp4	retinoblastoma binding protein 4	Mm.12145	3.38055	3.70287
Wdr1	WD repeat domain 1	Mm.2654, Mm.393965, Mm.406120	3.37905	3.09565
Bcat2	branched chain aminotransferase 2, mitochondrial	Mm.24210	3.37798	3.96894
Rnpep	arginyl aminopeptidase (aminopeptidase B)	Mm.291048	3.37636	5.25211
Ap2s1	adaptor-related protein complex 2, sigma 1 subunit	Mm.333597	3.37243	9.15936
Bckdha	branched chain ketoacid dehydrogenase E1, alpha polypeptide	Mm.25848	3.37009	3.68975
EG620966	predicted gene, EG620966		3.36302	2.74212
Wdr23	WD repeat domain 23	Mm.11535	3.35398	3.17914
Adrbk1	adrenergic receptor kinase, beta 1	Mm.254144	3.344	4.45867
Ptrh1	peptidyl-tRNA hydrolase 1 homolog (S. cerevisiae)	Mm.268037	3.33243	2.02327
Sec24d	Sec24 related gene family, member D (S. cerevisiae)	Mm.29293	3.33034	4.74031
Ssh1	slingshot homolog 1 (Drosophila)	Mm.389682	3.32805	2.63612
Cand1	cullin associated and neddylation disassociated 1	Mm.203965	3.32619	5.54537
Prkar2b	protein kinase, cAMP dependent regulatory, type II beta	Mm.476869	3.32259	2.23535
Irs1	insulin receptor substrate 1	Mm.476433, Mm.4952	3.32087	2.26896
Ung	uracil DNA glycosylase	Mm.1393	3.30574	7.78862
Nans	N-acetylneuraminic acid synthase (sialic acid synthase)	Mm.249349	3.30559	10.0329
Mlf2	myeloid leukemia factor 2	Mm.476751	3.30514	8.60568
Mta1	metastasis associated 1	Mm.212577	3.30054	9.77331
Myo1c	myosin IC	Mm.234502	3.2944	3.7188
Kctd10	potassium channel tetramerisation domain containing 10	Mm.238285, Mm.428824	3.28957	2.88223
AU022252	expressed sequence AU022252	Mm.473722	3.28879	2.95376
Scyl1	SCY1-like 1 (S. cerevisiae)	Mm.276063	3.28154	3.63014
Gpr137b	G protein-coupled receptor 137B	Mm.379269, Mm.415635	3.27894	2.23549
Crmp1	collapsin response mediator protein 1	Mm.290995	3.27642	4.75549
Mfn2	mitofusin 2	Mm.154312	3.27545	3.05706
Gmppb	GDP-mannose pyrophosphorylase B	Mm.22554	3.27408	4.65025
Slc16a1	solute carrier family 16 (monocarboxylic acid transporters), member 1	Mm.9086	3.27061	3.87488
Pcsk6	proprotein convertase subtilisin/kexin type 6	Mm.294007	3.26756	2.2725
Ctbp1	C-terminal binding protein 1	Mm.7286	3.26669	4.6023
Med24	mediator complex subunit 24	Mm.246493	3.26653	5.83014
Tspan9	tetraspanin 9	Mm.21814	3.26621	2.79186
674597	predicted gene, 674597		3.26548	5.83152
Zdhhc12	zinc finger, DHHC domain containing 12	Mm.22538	3.26253	5.49363
OTTMUSG00000005773	predicted gene, OTTMUSG00000005773		3.25369	6.04575
Hmga2	high mobility group AT-hook 2	Mm.157190	3.2501	2.91796
Racgap1	Rac GTPase-activating protein 1	Mm.273804	3.24566	6.73717
Ankrd52	ankyrin repeat domain 52	Mm.440177	3.2453	5.29002
Cyth2	cytohesin 2	Mm.272130	3.23856	3.96198
EG545267	predicted gene, EG545267		3.23624	4.1337
Slc11a2	solute carrier family 11 (proton-coupled divalent metal ion transporters), member 2	Mm.234608	3.23274	2.04422
Pex5	peroxisomal biogenesis factor 5	Mm.22418	3.23203	3.52372
Mtvr2	mammary tumor virus receptor 2	Mm.391142	3.22554	4.47863
Flt4	FMS-like tyrosine kinase 4	Mm.3291, Mm.393340	3.22353	2.10612
OTTMUSG00000017346	predicted gene, OTTMUSG00000017346		3.22056	3.14954
Lgmn	legumain	Mm.17185	3.21915	3.82284
Hgs	HGF-regulated tyrosine kinase substrate	Mm.7919	3.21811	4.67506
L3mbtl3	l(3)mbt-like 3 (Drosophila)	Mm.338439	3.21631	2.4695
Traf7	TNF receptor-associated factor 7	Mm.275150	3.2137	5.02452
Tmem64	transmembrane protein 64	Mm.394111	3.21219	3.65728
Ext1	exostoses (multiple) 1	Mm.309395	3.21	2.01511
Plcd1	phospholipase C, delta 1	Mm.23963	3.20712	2.93156
EG638353	predicted gene, EG638353		3.20619	2.48161
Cry2	cryptochrome 2 (photolyase-like)	Mm.254181	3.20562	4.00643
Rab1b	RAB1B, member RAS oncogene family	Mm.182563	3.20489	5.92628
Slc2a1	solute carrier family 2 (facilitated glucose transporter), member 1	Mm.21002	3.20468	2.23926
Agl	amylo-1,6-glucosidase, 4-alpha-glucanotransferase	Mm.237099	3.20163	2.14498
EG666113	predicted gene, EG666113	Mm.352859	3.19871	6.35179
Lonp1	lon peptidase 1, mitochondrial	Mm.329136	3.1952	2.93419
Zc4h2	zinc finger, C4H2 domain containing	Mm.336158	3.19503	4.41237
Tspan4	tetraspanin 4	Mm.259477	3.19402	3.21911
Elac2	elaC homolog 2 (E. coli)	Mm.157711	3.19367	8.0647
Fkbp9	FK506 binding protein 9	Mm.20943	3.19059	3.02113
Hist1h4i	histone cluster 1, H4i	Mm.14775	3.18984	4.35831
Kdm4a	lysine (K)-specific demethylase 4A	Mm.234234	3.18939	3.59197
Dnmt3l	DNA (cytosine-5-)-methyltransferase 3-like	Mm.13433	3.1842	7.67089
Dusp4	dual specificity phosphatase 4	Mm.170276, Mm.392187	3.18374	4.37788
Sf3b3	splicing factor 3b, subunit 3	Mm.236123	3.18345	4.75069
Ski	ski sarcoma viral oncogene homolog (avian)	Mm.28520	3.18316	7.49636
Cst3	cystatin C	Mm.4263	3.17663	4.43058
Clip2	CAP-GLY domain containing linker protein 2	Mm.255138	3.17596	2.02676
Fbln1	fibulin 1	Mm.297992	3.174	2.77501
Cdk5	cyclin-dependent kinase 5	Mm.298798	3.17197	4.88621
Gas6	growth arrest specific 6	Mm.3982	3.16889	2.08521
Exosc9	exosome component 9	Mm.116711	3.16709	4.34473
Dhps	deoxyhypusine synthase	Mm.193086, Mm.456030	3.16471	4.28359
Arhgef2	rho/rac guanine nucleotide exchange factor (GEF) 2	Mm.239329	3.16352	2.29261
Mycn	v-myc myelocytomatosis viral related oncogene, neuroblastoma derived (avian)	Mm.16469	3.16296	12.6199
Fam134c	family with sequence similarity 134, member C	Mm.33881	3.16276	2.32292
Ptprs	protein tyrosine phosphatase, receptor type, S	Mm.258771	3.15699	4.06954
Ogfr	opioid growth factor receptor	Mm.250418	3.15596	4.24011
Frmd6	FERM domain containing 6	Mm.2962	3.15099	2.67006
Dpysl3	dihydropyrimidinase-like 3	Mm.428551, Mm.474942, Mm.8180	3.15015	4.59602
Syde1	synapse defective 1, Rho GTPase, homolog 1 (C. elegans)	Mm.86439	3.14385	2.06999
Hnrnpl	heterogeneous nuclear ribonucleoprotein L	Mm.9043	3.14259	6.1629
Wdr42a	WD repeat domain 42A	Mm.159915	3.14215	4.32784
Tnip1	TNFAIP3 interacting protein 1	Mm.259671	3.14121	3.82603
Zbtb7a	zinc finger and BTB domain containing 7a	Mm.20920	3.1391	4.08014
Lemd2	LEM domain containing 2	Mm.29689	3.13596	3.95931
Ptrf	polymerase I and transcript release factor	Mm.21864	3.13056	2.49398
Lsm4	LSM4 homolog, U6 small nuclear RNA associated (S. cerevisiae)	Mm.248188	3.12957	5.41346
Nfatc4	nuclear factor of activated T-cells, cytoplasmic, calcineurin-dependent 4	Mm.27908	3.12612	2.68329
Atp8b2	ATPase, class I, type 8B, member 2	Mm.30455	3.12314	2.89641
Mrpl45	mitochondrial ribosomal protein L45	Mm.5381	3.12205	5.42038
Rbp1	retinol binding protein 1, cellular	Mm.279741	3.11907	2.59826
Pdha1	pyruvate dehydrogenase E1 alpha 1	Mm.34775	3.11746	4.86317
Rnaseh2a	ribonuclease H2, large subunit	Mm.182470	3.11498	4.7756
Tcfe3	transcription factor E3	Mm.249142	3.11491	6.40259
Twist1	twist homolog 1 (Drosophila)	Mm.3280	3.11416	3.93398
Dbn1	drebrin 1	Mm.19016	3.11399	4.53701
Pdzd4	PDZ domain containing 4	Mm.103782	3.11108	7.82029
Nr4a1	nuclear receptor subfamily 4, group A, member 1	Mm.119	3.11048	3.79809
Tsku	tsukushin	Mm.25317	3.10819	2.48662
Mllt6	myeloid/lymphoid or mixed-lineage leukemia (trithorax homolog, Drosophila); translocated to, 6	Mm.23685	3.10734	3.91983
Ascl2	achaete-scute complex homolog 2 (Drosophila)	Mm.196417	3.10491	2.03894
Foxo4	forkhead box O4	Mm.371606	3.1049	4.53356
Itfg3	integrin alpha FG-GAP repeat containing 3	Mm.28844	3.10469	3.33472
Pptc7	PTC7 protein phosphatase homolog (S. cerevisiae)		3.10126	2.61652
Cdv3	carnitine deficiency-associated gene expressed in ventricle 3	Mm.261025, Mm.436585, Mm.473703	3.10021	4.39364
Cyba	cytochrome b-245, alpha polypeptide	Mm.271671	3.09992	3.64923
Hnrnpa1l2	heterogeneous nuclear ribonucleoprotein A1-like 2	Mm.379813, Mm.450068	3.0974	5.98636
EG668771	predicted gene, EG668771		3.09578	4.74312
Plod3	procollagen-lysine, 2-oxoglutarate 5-dioxygenase 3	Mm.251003	3.09524	3.11927
Sgk1	serum/glucocorticoid regulated kinase 1	Mm.28405	3.09418	10.9932
Wdr31	WD repeat domain 31	Mm.155573	3.09043	3.00724
Isyna1	myo-inositol 1-phosphate synthase A1	Mm.29357	3.0851	10.8798
EG624165	predicted gene, EG624165		3.08401	5.58803
1110032E23Rik	RIKEN cDNA 1110032E23 gene	Mm.427274, Mm.460017	3.08143	3.09651
Serpinb6a	serine (or cysteine) peptidase inhibitor, clade B, member 6a	Mm.252210	3.0788	3.94794
Plscr3	phospholipid scramblase 3	Mm.28874	3.06803	2.58454
Msn	moesin	Mm.138876	3.06721	2.30098
Brsk1	BR serine/threonine kinase 1	Mm.297064	3.06696	2.49796
AI837181	expressed sequence AI837181	Mm.329658	3.0611	4.03507
Aplp1	amyloid beta (A4) precursor-like protein 1	Mm.2381	3.05413	4.24738
C230081A13Rik	RIKEN cDNA C230081A13 gene	Mm.476628	3.05116	2.15534
Aco1	aconitase 1	Mm.331547	3.05033	3.67342
Pip4k2a	phosphatidylinositol-5-phosphate 4-kinase, type II, alpha	Mm.313977	3.04897	2.10508
EG625193	predicted gene, EG625193	Mm.372367	3.04811	5.70955
Slc2a3	solute carrier family 2 (facilitated glucose transporter), member 3	Mm.395108	3.04717	2.35361
Nampt	nicotinamide phosphoribosyltransferase	Mm.202727	3.04689	3.15719
Slc6a15	solute carrier family 6 (neurotransmitter transporter), member 15	Mm.458408	3.04643	3.17552
Nkiras1	NFKB inhibitor interacting Ras-like protein 1	Mm.25648	3.04628	3.01105
Mthfd1	methylenetetrahydrofolate dehydrogenase (NADP+ dependent), methenyltetrahydrofolate cyclohydrolase, formyltetrahydrofolate synthase	Mm.29584	3.03569	6.0993
EG621842	predicted gene, EG621842		3.03319	4.50991
Usp19	ubiquitin specific peptidase 19	Mm.289706	3.0327	4.60371
Ldlrap1	low density lipoprotein receptor adaptor protein 1	Mm.27486	3.03133	2.88236
Naaa	N-acylethanolamine acid amidase	Mm.28890	3.03109	2.01188
Reep5	receptor accessory protein 5	Mm.280075	3.028	2.57024
Ehd1	EH-domain containing 1	Mm.30169, Mm.471458	3.02397	6.99627
EG382844	predicted gene, EG382844		3.02279	3.308
Pias2	protein inhibitor of activated STAT 2	Mm.6370	3.02181	4.64331
Limk1	LIM-domain containing, protein kinase	Mm.15409	3.0187	3.97969
Ino80	INO80 homolog (S. cerevisiae)	Mm.330496	3.01735	3.46813
Wdr55	WD repeat domain 55	Mm.271719	3.01709	6.44084
Prr5	proline rich 5 (renal)	Mm.291372	3.01442	3.87865
Glrx2	glutaredoxin 2 (thioltransferase)	Mm.272727	3.01153	3.18378
EG544878	predicted gene, EG544878		3.0094	2.48478
Cmtm4	CKLF-like MARVEL transmembrane domain containing 4	Mm.383258	3.00692	2.72085
Farp1	FERM, RhoGEF (Arhgef) and pleckstrin domain protein 1 (chondrocyte-derived)	Mm.223980, Mm.476778	3.00639	2.22081
Stk40	serine/threonine kinase 40	Mm.440269	2.99981	3.73097
Arsa	arylsulfatase A	Mm.620	2.99944	2.17926
Ncstn	nicastrin	Mm.218203	2.9957	2.60487
3110002H16Rik	RIKEN cDNA 3110002H16 gene	Mm.196596	2.99402	2.91231
Tex264	testis expressed gene 264	Mm.22266, Mm.468630	2.99211	3.49706
EG640094	predicted gene, EG640094		2.98659	2.92969
Hibadh	3-hydroxyisobutyrate dehydrogenase	Mm.286458	2.9857	3.01344
EG627543	predicted gene, EG627543		2.98423	2.63763
Nqo2	NAD(P)H dehydrogenase, quinone 2	Mm.252210, Mm.264036	2.98104	3.81023
Tbc1d17	TBC1 domain family, member 17	Mm.27567	2.97994	2.96926
Igsf3	immunoglobulin superfamily, member 3	Mm.257997, Mm.396180, Mm.458336	2.97851	3.03752
Csk	c-src tyrosine kinase	Mm.21974, Mm.470150	2.97523	3.26963
Mettl1	methyltransferase like 1	Mm.251593	2.9719	9.96186
Wipf1	WAS/WASL interacting protein family, member 1	Mm.223504	2.97063	2.91885
Mcm2	minichromosome maintenance deficient 2 mitotin (S. cerevisiae)	Mm.16711	2.96969	4.76394
Gart	phosphoribosylglycinamide formyltransferase	Mm.4505	2.96736	8.75084
Atp5sl	ATP5S-like	Mm.159956	2.96536	5.96784
Fasn	fatty acid synthase	Mm.236443	2.96312	12.6938
Mfge8	milk fat globule-EGF factor 8 protein	Mm.1451	2.96255	3.256
Mex3d	mex3 homolog D (C. elegans)	Mm.268389	2.96219	3.73088
EG668092	predicted gene, EG668092		2.95965	6.74201
Usf1	upstream transcription factor 1	Mm.8	2.95857	4.9447
Plcg2	phospholipase C, gamma 2	Mm.192699	2.95757	5.91333
Snai1	snail homolog 1 (Drosophila)	Mm.2093	2.95591	2.43731
Fis1	fission 1 (mitochondrial outer membrane) homolog (yeast)	Mm.25849	2.95534	5.36139
Ninj1	ninjurin 1	Mm.18503	2.95123	3.04204
Fbxw8	F-box and WD-40 domain protein 8	Mm.221769	2.95122	4.18659
Spats2	spermatogenesis associated, serine-rich 2	Mm.276650	2.94575	4.80196
2900073G15Rik	RIKEN cDNA 2900073G15 gene	Mm.261329	2.9442	3.64602
Fzd8	frizzled homolog 8 (Drosophila)	Mm.184289	2.94172	2.32674
Efha2	EF-hand domain family, member A2	Mm.169893, Mm.392977	2.93943	2.97647
Elp2	elongation protein 2 homolog (S. cerevisiae)	Mm.25298	2.93743	2.60722
5430437P03Rik	RIKEN cDNA 5430437P03 gene	Mm.21749	2.93739	5.71554
Eef1g	eukaryotic translation elongation factor 1 gamma	Mm.247762, Mm.379129	2.93666	6.87059
Spata13	spermatogenesis associated 13	Mm.149776	2.93353	4.08161
Glt25d1	glycosyltransferase 25 domain containing 1	Mm.273836, Mm.440039, Mm.441808	2.93202	5.16256
Ubr7	ubiquitin protein ligase E3 component n-recognin 7 (putative)	Mm.34261	2.93163	6.94818
Fgf15	fibroblast growth factor 15	Mm.3904	2.92881	4.39475
Hdac7	histone deacetylase 7	Mm.384027	2.92863	2.31427
Sfrs9	splicing factor, arginine/serine rich 9	Mm.287826	2.92387	5.88172
Gm2a	GM2 ganglioside activator protein	Mm.287807	2.92109	3.42209
Dna2	DNA replication helicase 2 homolog (yeast)	Mm.21492	2.92104	4.78644
EG666579	predicted gene, EG666579		2.91707	2.87709
Hspg2	perlecan (heparan sulfate proteoglycan 2)	Mm.273662	2.91631	5.9522
Rraga	Ras-related GTP binding A	Mm.31178, Mm.399770	2.90876	3.7127
Gdf3	growth differentiation factor 3	Mm.299742	2.90826	8.95862
Gpr153	G protein-coupled receptor 153	Mm.23235	2.90678	2.64489
Mbtps1	membrane-bound transcription factor peptidase, site 1	Mm.206934	2.90295	4.49063
Urb1	URB1 ribosome biogenesis 1 homolog (S. cerevisiae)	Mm.328688, Mm.473093	2.90249	6.20669
Tradd	TNFRSF1A-associated via death domain	Mm.264255	2.90131	2.28357
Pcolce	procollagen C-endopeptidase enhancer protein	Mm.262345	2.8956	3.68681
Kif1c	kinesin family member 1C	Mm.99996	2.89486	3.59425
C030046I01Rik	RIKEN cDNA C030046I01 gene	Mm.300416, Mm.395584	2.8892	4.05362
Stt3b	STT3, subunit of the oligosaccharyltransferase complex, homolog B (S. cerevisiae)	Mm.296158	2.88903	2.19689
Ldlr	low density lipoprotein receptor	Mm.3213	2.88804	3.53235
Gpx3	glutathione peroxidase 3	Mm.200916	2.88736	4.86106
Rps6ka1	ribosomal protein S6 kinase polypeptide 1	Mm.301827	2.88252	6.49651
Nrp1	neuropilin 1	Mm.271745, Mm.423531	2.87719	2.26291
Tprgl	transformation related protein 63 regulated like	Mm.288737, Mm.474267	2.87494	3.89104
Yars	tyrosyl-tRNA synthetase	Mm.145488, Mm.410673	2.87341	3.15394
Grwd1	glutamate-rich WD repeat containing 1	Mm.274847	2.87149	8.03276
Frmd4a	FERM domain containing 4A	Mm.37932, Mm.408418	2.87	2.91783
Bcl2l13	BCL2-like 13 (apoptosis facilitator)	Mm.27990	2.86928	3.48799
Fam118a	family with sequence similarity 118, member A	Mm.247535	2.86925	2.72114
BC057552	cDNA sequence BC057552	Mm.260557	2.86381	6.12497
Ogdh	oxoglutarate dehydrogenase (lipoamide)	Mm.276348, Mm.472620, Mm.477478	2.86051	4.15273
Ercc1	excision repair cross-complementing rodent repair deficiency, complementation group 1	Mm.280913	2.8602	3.08884
Rangap1	RAN GTPase activating protein 1	Mm.270975, Mm.475271	2.85659	7.23194
Hps3	Hermansky-Pudlak syndrome 3 homolog (human)	Mm.291533	2.8562	2.08258
Cited2	Cbp/p300-interacting transactivator, with Glu/Asp-rich carboxy-terminal domain, 2	Mm.272321	2.8559	4.00298
Cttn	cortactin	Mm.205601	2.849	3.14225
Ndufs1	NADH dehydrogenase (ubiquinone) Fe-S protein 1	Mm.290791, Mm.392955	2.84821	2.43717
Qpctl	glutaminyl-peptide cyclotransferase-like	Mm.234876, Mm.458203	2.84602	4.02839
Mus81	MUS81 endonuclease homolog (yeast)	Mm.27697	2.84259	2.09905
Xpnpep1	X-prolyl aminopeptidase (aminopeptidase P) 1, soluble	Mm.99776	2.84116	4.77587
EG668275	predicted gene, EG668275		2.84046	3.1149
Rcan1	regulator of calcineurin 1	Mm.265744	2.83759	2.51021
Mt1	metallothionein 1	Mm.192991	2.8372	3.55032
Bcl7c	B-cell CLL/lymphoma 7C	Mm.89667	2.83618	7.47569
Dclk2	doublecortin-like kinase 2	Mm.44490	2.83458	3.47627
Slc25a1	solute carrier family 25 (mitochondrial carrier, citrate transporter), member 1	Mm.229291	2.83138	4.15727
Sall4	sal-like 4 (Drosophila)	Mm.256916, Mm.434054, Mm.474972	2.82777	6.45373
Lin28	lin-28 homolog (C. elegans)	Mm.302567	2.82513	5.26285
1110037F02Rik	RIKEN cDNA 1110037F02 gene	Mm.331487	2.82346	2.79459
Casp3	caspase 3	Mm.34405	2.81885	3.46376
Rasa4	RAS p21 protein activator 4	Mm.290655	2.8182	2.05649
Bat2	HLA-B associated transcript 2	Mm.272462	2.81672	9.13961
Fn1	fibronectin 1	Mm.193099	2.81529	3.87161
Fbxo25	F-box protein 25	Mm.37950	2.81219	2.15989
Zfp219	zinc finger protein 219	Mm.475652	2.81012	4.80982
Dbr1	debranching enzyme homolog 1 (S. cerevisiae)	Mm.31324	2.80972	5.06082
Erp44	endoplasmic reticulum protein 44	Mm.317701	2.80899	2.44061
Scand1	SCAN domain-containing 1	Mm.389346	2.80804	5.28425
C030003D03Rik	RIKEN cDNA C030003D03 gene	Mm.266260	2.80788	2.16678
Sema7a	sema domain, immunoglobulin domain (Ig), and GPI membrane anchor, (semaphorin) 7A	Mm.335187	2.79982	2.67075
Inppl1	inositol polyphosphate phosphatase-like 1	Mm.476000	2.79899	2.04463
Khsrp	KH-type splicing regulatory protein	Mm.34296	2.79752	6.98506
Kif3c	kinesin family member 3C	Mm.415417, Mm.7688	2.79721	2.11544
Apex1	apurinic/apyrimidinic endonuclease 1	Mm.203	2.79652	5.24415
Gaa	glucosidase, alpha, acid	Mm.4793	2.79578	4.23566
Fen1	flap structure specific endonuclease 1	Mm.2952, Mm.470595	2.79457	5.63691
Klraq1	KLRAQ motif containing 1	Mm.271817	2.79059	2.93765
Syngr2	synaptogyrin 2	Mm.390346	2.78883	6.17664
Gas2l1	growth arrest-specific 2 like 1	Mm.44591	2.78718	4.1181
Ptgfrn	prostaglandin F2 receptor negative regulator	Mm.24807	2.78708	2.93417
Fam115c	family with sequence similarity 115, member C	Mm.279659	2.7867	2.39197
Umps	uridine monophosphate synthetase	Mm.13145, Mm.466951	2.78496	2.88982
Nek2	NIMA (never in mitosis gene a)-related expressed kinase 2	Mm.33773, Mm.403999	2.78234	4.65128
Cnbp	cellular nucleic acid binding protein	Mm.290251, Mm.475181	2.78016	3.32633
Pvrl1	poliovirus receptor-related 1	Mm.335096	2.77717	4.06266
Tpst2	protein-tyrosine sulfotransferase 2	Mm.250631	2.77528	3.4933
Relb	avian reticuloendotheliosis viral (v-rel) oncogene related B	Mm.1741	2.77516	2.3393
Acly	ATP citrate lyase	Mm.282039	2.77486	5.89876
Gse1	genetic suppressor element 1	Mm.334856	2.77453	6.30644
Ak2	adenylate kinase 2	Mm.29460	2.77402	6.80306
Casp9	caspase 9	Mm.468800, Mm.88829	2.77038	2.19263
Tmem160	transmembrane protein 160	Mm.29633	2.77007	5.08694
Aplp2	amyloid beta (A4) precursor-like protein 2	Mm.19133	2.765	3.63066
EG433261	predicted gene, EG433261	Mm.391177	2.76227	6.16245
Ech1	enoyl coenzyme A hydratase 1, peroxisomal	Mm.291776	2.76183	4.60171
Mbd3	methyl-CpG binding domain protein 3	Mm.7142	2.75911	7.05499
Bat3	HLA-B-associated transcript 3	Mm.203962, Mm.471614	2.7573	7.89789
Smarcb1	SWI/SNF related, matrix associated, actin dependent regulator of chromatin, subfamily b, member 1	Mm.279751, Mm.405473	2.75678	7.34796
Saal1	serum amyloid A-like 1	Mm.289866	2.75561	2.09758
Cdkn2b	cyclin-dependent kinase inhibitor 2B (p15, inhibits CDK4)	Mm.423094	2.75546	2.87927
Chaf1b	chromatin assembly factor 1, subunit B (p60)	Mm.274222	2.75409	5.25339
Add1	adducin 1 (alpha)	Mm.289106	2.75355	2.40233
Pgd	phosphogluconate dehydrogenase	Mm.252080	2.75255	3.03354
Prkcz2	protein kinase C, zeta 2		2.75224	11.3716
Sgta	small glutamine-rich tetratricopeptide repeat (TPR)-containing, alpha	Mm.30068	2.75059	5.62834
Fah	fumarylacetoacetate hydrolase	Mm.3798	2.75033	2.29946
Lepre1	leprecan 1	Mm.27961	2.74858	4.43195
Unc84a	unc-84 homolog A (C. elegans)	Mm.210845	2.74855	4.10297
Zmiz1	zinc finger, MIZ-type containing 1	Mm.227484	2.74854	3.23873
Cdipt	CDP-diacylglycerol--inositol 3-phosphatidyltransferase (phosphatidylinositol synthase)	Mm.28219	2.74842	4.76425
1500032L24Rik	RIKEN cDNA 1500032L24 gene	Mm.260042	2.74749	4.06683
Sept8	septin 8	Mm.274399	2.74694	2.12925
Bcar1	breast cancer anti-estrogen resistance 1	Mm.3758	2.7459	3.79512
Mare	alpha globin regulatory element containing gene	Mm.477533	2.7433	3.01371
Mri1	methylthioribose-1-phosphate isomerase homolog (S. cerevisiae)	Mm.278085	2.74325	5.16121
2310007H09Rik	RIKEN cDNA 2310007H09 gene	Mm.276721	2.7432	2.32221
Zbtb7b	zinc finger and BTB domain containing 7B	Mm.262184	2.741	2.83783
Ap1b1	adaptor protein complex AP-1, beta 1 subunit	Mm.274816	2.73918	3.47669
Cc2d1a	coiled-coil and C2 domain containing 1A	Mm.41424	2.7384	3.58022
Cbr1	carbonyl reductase 1	Mm.26940	2.73702	9.29115
Pqbp1	polyglutamine binding protein 1	Mm.14616	2.73595	2.55643
Tbx15	T-box 15	Mm.88761	2.73555	2.18978
Myo10	myosin X	Mm.60590	2.73414	3.51114
Trim56	tripartite motif-containing 56	Mm.100647	2.73407	2.07326
Eif4h	eukaryotic translation initiation factor 4H	Mm.27955	2.73405	5.67387
Efna2	ephrin A2	Mm.1478	2.73228	3.73585
Nipsnap1	4-nitrophenylphosphatase domain and non-neuronal SNAP25-like protein homolog 1 (C. elegans)	Mm.293716	2.73149	3.9434
EG666213	predicted gene, EG666213		2.73109	2.61679
Maged2	melanoma antigen, family D, 2	Mm.22575	2.73072	2.1211
Limd1	LIM domains containing 1	Mm.10987	2.72748	2.84616
Olfr767	olfactory receptor 767	Mm.377432	2.72724	3.74458
Maea	macrophage erythroblast attacher	Mm.281642	2.72685	4.45254
Btbd2	BTB (POZ) domain containing 2	Mm.60720	2.72658	2.87767
Ripk2	receptor (TNFRSF)-interacting serine-threonine kinase 2	Mm.112765	2.72275	2.38927
G3bp2	GTPase activating protein (SH3 domain) binding protein 2	Mm.290530, Mm.473827	2.71593	4.30951
Mpzl2	myelin protein zero-like 2	Mm.33240	2.71355	2.05364
Hist4h4	histone cluster 4, H4	Mm.246720	2.71317	5.67072
EG667422	predicted gene, EG667422		2.7117	5.13544
Polm	polymerase (DNA directed), mu	Mm.260194	2.7109	2.55937
Tsc2	tuberous sclerosis 2	Mm.30435	2.7105	3.93606
Cenpb	centromere protein B	Mm.440169	2.70666	5.46758
Brd1	bromodomain containing 1	Mm.254438	2.70486	6.25805
Htra1	HtrA serine peptidase 1	Mm.30156	2.70339	2.38746
Atf6b	activating transcription factor 6 beta	Mm.4068	2.70139	6.62299
Cmpk1	cytidine monophosphate (UMP-CMP) kinase 1	Mm.294159	2.70127	2.63206
Gzme	granzyme E	Mm.14424	2.6994	2.05024
Arhgef17	Rho guanine nucleotide exchange factor (GEF) 17	Mm.29954	2.69902	3.44633
Cdkn1b	cyclin-dependent kinase inhibitor 1B	Mm.2958	2.69901	2.49111
Hdac6	histone deacetylase 6	Mm.29854	2.69856	3.69471
A230050P20Rik	RIKEN cDNA A230050P20 gene	Mm.249932	2.69597	2.87209
Surf4	surfeit gene 4	Mm.300594	2.69453	2.98476
Npepps	aminopeptidase puromycin sensitive	Mm.29824	2.69394	2.72097
Sbno2	strawberry notch homolog 2 (Drosophila)	Mm.262102	2.69361	3.77889
Smcr7l	Smith-Magenis syndrome chromosome region, candidate 7-like (human)	Mm.307163	2.68828	3.91066
2310022B05Rik	RIKEN cDNA 2310022B05 gene	Mm.261920	2.68776	2.54235
Aes	amino-terminal enhancer of split	Mm.180013	2.68754	4.38532
Prrc1	proline-rich coiled-coil 1	Mm.29889, Mm.398967	2.68711	3.61754
Spry2	sprouty homolog 2 (Drosophila)	Mm.475706, Mm.89982	2.68578	6.69866
Notch1	Notch gene homolog 1 (Drosophila)	Mm.290610	2.68346	3.18908
Tbcd	tubulin-specific chaperone d	Mm.23686	2.68272	2.57291
Btbd3	BTB (POZ) domain containing 3	Mm.153405	2.68126	2.5166
Gnal1	guanine nucleotide binding protein-like 1	Mm.335754	2.67981	3.32085
Ppil1	peptidylprolyl isomerase (cyclophilin)-like 1	Mm.328928	2.67761	12.0801
EG433273	predicted gene, EG433273	Mm.304088, Mm.309092	2.67753	3.0786
Cugbp1	CUG triplet repeat, RNA binding protein 1	Mm.29495, Mm.393354	2.67739	3.311
Tbc1d2b	TBC1 domain family, member 2B	Mm.335347	2.67569	2.97017
Espl1	extra spindle poles-like 1 (S. cerevisiae)	Mm.288324	2.67395	6.52767
March5	membrane-associated ring finger (C3HC4) 5	Mm.175989	2.67114	2.27154
Tsn	translin	Mm.426637, Mm.435639	2.67013	3.18802
4933428G20Rik	RIKEN cDNA 4933428G20 gene	Mm.394118	2.66913	5.41256
Haghl	hydroxyacylglutathione hydrolase-like	Mm.29230	2.66909	2.1283
Chtf18	CTF18, chromosome transmission fidelity factor 18 homolog (S. cerevisiae)	Mm.102540	2.66817	4.13722
Sbf1	SET binding factor 1	Mm.35483	2.66729	4.41809
Ptdss1	phosphatidylserine synthase 1	Mm.281464	2.66618	2.14038
Rassf8	Ras association (RalGDS/AF-6) domain family (N-terminal) member 8	Mm.158669, Mm.444985	2.66571	2.32048
Foxred1	FAD-dependent oxidoreductase domain containing 1	Mm.138512	2.66521	2.84536
Vgll3	vestigial like 3 (Drosophila)	Mm.25670, Mm.392787	2.66399	2.91407
Ppif	peptidylprolyl isomerase F (cyclophilin F)	Mm.41656	2.66316	4.53226
Phf6	PHD finger protein 6	Mm.26870	2.66248	3.31042
Tulp3	tubby-like protein 3	Mm.291783, Mm.439490	2.66219	4.46796
Aars2	alanyl-tRNA synthetase 2, mitochondrial (putative)	Mm.329063	2.66194	3.61904
EG665146	predicted gene, EG665146		2.65955	2.10142
OTTMUSG00000010777	predicted gene, OTTMUSG00000010777		2.65901	2.00772
Mgat2	mannoside acetylglucosaminyltransferase 2	Mm.206642, Mm.398746	2.65615	3.82449
Purb	purine rich element binding protein B	Mm.296150, Mm.390332, Mm.474493	2.65472	3.63713
Stard10	START domain containing 10	Mm.28896	2.65466	4.56768
Slc29a4	solute carrier family 29 (nucleoside transporters), member 4	Mm.125942	2.65369	2.39764
Gpaa1	GPI anchor attachment protein 1	Mm.5903	2.65292	3.3884
Mobkl2a	MOB1, Mps One Binder kinase activator-like 2A (yeast)	Mm.49309	2.65224	2.22098
Gpr126	G protein-coupled receptor 126	Mm.440142	2.65194	2.04744
Mllt1	myeloid/lymphoid or mixed-lineage leukemia (trithorax homolog, Drosophila); translocated to, 1	Mm.148748	2.64764	3.71108
668321	predicted gene, 668321		2.64663	2.67476
Wdr82	WD repeat domain containing 82	Mm.265125	2.6461	3.36063
Nat11	N-acetyltransferase 11	Mm.329605, Mm.474361	2.6455	3.13575
Rnf114	ring finger protein 114	Mm.22225	2.64257	2.56723
Ndufs7	NADH dehydrogenase (ubiquinone) Fe-S protein 7	Mm.28712	2.63818	4.62391
2610524H06Rik	RIKEN cDNA 2610524H06 gene	Mm.268546	2.62969	3.77802
Aldh9a1	aldehyde dehydrogenase 9, subfamily A1	Mm.330055, Mm.474999	2.62962	3.09946
EG622845	predicted gene, EG622845	Mm.391189	2.62852	3.40609
Zw10	ZW10 homolog (Drosophila), centromere/kinetochore protein	Mm.24791	2.62779	3.8913
Prkcdbp	protein kinase C, delta binding protein	Mm.3124	2.62708	2.05365
Gramd1a	GRAM domain containing 1A	Mm.27366	2.62451	3.53276
Elk3	ELK3, member of ETS oncogene family	Mm.4454	2.62285	2.09272
Tm2d1	TM2 domain containing 1	Mm.331719	2.622	2.38835
Glrx	glutaredoxin	Mm.25844	2.62043	2.12688
Ube2o	ubiquitin-conjugating enzyme E2O	Mm.243950	2.62026	7.16992
Ercc2	excision repair cross-complementing rodent repair deficiency, complementation group 2	Mm.36524	2.6195	4.79048
Gipc1	GIPC PDZ domain containing family, member 1	Mm.20945	2.61518	4.45808
Man1a	mannosidase 1, alpha	Mm.117294	2.61169	2.01873
Aacs	acetoacetyl-CoA synthetase	Mm.431573	2.61168	3.29465
EG668080	predicted gene, EG668080		2.60991	9.34794
Osbpl5	oxysterol binding protein-like 5	Mm.21199	2.60366	2.03701
Sepx1	selenoprotein X 1	Mm.28212	2.6035	3.34492
D930014E17Rik	RIKEN cDNA D930014E17 gene	Mm.334138	2.6033	3.37469
Ccdc126	coiled-coil domain containing 126	Mm.32416	2.60283	2.95266
Gprc5b	G protein-coupled receptor, family C, group 5, member B	Mm.103439	2.60244	2.32061
Pwp2	PWP2 periodic tryptophan protein homolog (yeast)	Mm.103522	2.59875	4.43084
Mknk2	MAP kinase-interacting serine/threonine kinase 2	Mm.42126, Mm.472174	2.59708	5.23608
Ireb2	iron responsive element binding protein 2	Mm.208991	2.59495	2.92013
Hif1an	hypoxia-inducible factor 1, alpha subunit inhibitor	Mm.145278	2.59436	3.67932
Sdc4	syndecan 4	Mm.477724	2.59373	2.83643
Grhpr	glyoxylate reductase/hydroxypyruvate reductase	Mm.196574	2.59264	2.37533
Foxp1	forkhead box P1	Mm.234965, Mm.392313, Mm.461753	2.59026	3.5784
Clcn7	chloride channel 7	Mm.270587	2.58971	2.03371
Pcsk1n	proprotein convertase subtilisin/kexin type 1 inhibitor	Mm.4881	2.58891	2.77122
Xbp1	X-box binding protein 1	Mm.469937	2.58165	4.27963
Athl1	ATH1, acid trehalase-like 1 (yeast)	Mm.260139	2.58138	2.08016
Tns3	tensin 3	Mm.337820	2.58134	5.51073
Tubb5	tubulin, beta 5	Mm.273538, Mm.472638	2.5807	5.59779
Dcun1d5	DCN1, defective in cullin neddylation 1, domain containing 5 (S. cerevisiae)	Mm.27293	2.57897	3.33152
Tmbim6	transmembrane BAX inhibitor motif containing 6	Mm.16769	2.57859	3.14611
Eif2c1	eukaryotic translation initiation factor 2C, 1	Mm.30800	2.57821	3.84638
Ipo4	importin 4	Mm.27546	2.57669	5.67712
Tbc1d24	TBC1 domain family, member 24	Mm.301585	2.57373	3.48396
Ubfd1	ubiquitin family domain containing 1	Mm.282122	2.57183	4.07948
Aco2	aconitase 2, mitochondrial	Mm.154581	2.56683	4.73349
Nploc4	nuclear protein localization 4 homolog (S. cerevisiae)	Mm.309520	2.56297	2.85402
Raly	hnRNP-associated with lethal yellow	Mm.221440	2.56119	4.98367
Ifrd2	interferon-related developmental regulator 2	Mm.215335	2.56112	4.78219
Ndufa6	NADH dehydrogenase (ubiquinone) 1 alpha subcomplex, 6 (B14)	Mm.27570	2.5582	6.01731
Fastkd2	FAST kinase domains 2	Mm.30965	2.55775	3.02873
Dapk3	death-associated protein kinase 3	Mm.10294	2.55528	3.64192
2700023E23Rik	RIKEN cDNA 2700023E23 gene	Mm.46547	2.55444	4.05273
Akt1s1	AKT1 substrate 1 (proline-rich)	Mm.148007, Mm.431538	2.55421	5.60766
Sec61a2	Sec61, alpha subunit 2 (S. cerevisiae)	Mm.21435	2.55235	2.07311
Clpp	caseinolytic peptidase, ATP-dependent, proteolytic subunit homolog (E. coli)	Mm.287892	2.55136	6.67764
Edc4	enhancer of mRNA decapping 4	Mm.28979	2.5507	4.68902
Arf5	ADP-ribosylation factor 5	Mm.389075	2.54927	4.14012
Fbxl6	F-box and leucine-rich repeat protein 6	Mm.275279	2.54474	3.64907
Ints7	integrator complex subunit 7	Mm.338175	2.54336	3.9238
Pnkp	polynucleotide kinase 3'- phosphatase	Mm.238254	2.538	2.81736
Ankrd10	ankyrin repeat domain 10	Mm.12459	2.53699	4.6287
Dag1	dystroglycan 1	Mm.477413, Mm.7524	2.5357	7.95582
Sh3rf1	SH3 domain containing ring finger 1	Mm.27949	2.53544	3.00682
Mapk13	mitogen-activated protein kinase 13	Mm.27970	2.53297	2.33539
Mier2	mesoderm induction early response 1, family member 2	Mm.334193	2.53176	3.34615
Zic2	zinc finger protein of the cerebellum 2	Mm.308936	2.52984	3.2923
Chmp4b	chromatin modifying protein 4B	Mm.262480	2.52937	4.01726
Pgp	phosphoglycolate phosphatase	Mm.28541	2.52861	4.2384
Gpi1	glucose phosphate isomerase 1	Mm.589	2.52806	2.24469
Ccne1	cyclin E1	Mm.16110	2.52779	7.66881
Llgl2	lethal giant larvae homolog 2 (Drosophila)	Mm.290450	2.52771	6.06217
Spop	speckle-type POZ protein	Mm.285454, Mm.395285	2.5267	2.26281
Ric8	resistance to inhibitors of cholinesterase 8 homolog (C. elegans)	Mm.281916	2.52493	2.97682
Traf4	TNF receptor associated factor 4	Mm.390418	2.52483	4.74188
Dgcr2	DiGeorge syndrome critical region gene 2	Mm.254515, Mm.472211	2.52095	3.99491
Dvl2	dishevelled 2, dsh homolog (Drosophila)	Mm.5114	2.52071	3.61131
Cdkn2aipnl	CDKN2A interacting protein N-terminal like	Mm.289456	2.51694	3.4862
Lefty1	left right determination factor 1	Mm.378911	2.51587	13.5829
Rnf40	ring finger protein 40	Mm.41122	2.51448	3.93451
D930001I22Rik	RIKEN cDNA D930001I22 gene	Mm.242917	2.5121	2.12486
EG665957	predicted gene, EG665957		2.51173	4.58666
Brf2	BRF2, subunit of RNA polymerase III transcription initiation factor, BRF1-like	Mm.334467	2.51087	3.42873
5830433M19Rik	RIKEN cDNA 5830433M19 gene	Mm.35170	2.50958	2.74427
Pycr2	pyrroline-5-carboxylate reductase family, member 2	Mm.274180	2.50936	4.00086
N4bp1	NEDD4 binding protein 1	Mm.25117, Mm.428374	2.50365	3.62765
Lrrc14	leucine rich repeat containing 14	Mm.277582	2.50276	2.82542
Frmd8	FERM domain containing 8	Mm.202092	2.50135	3.72954
Med16	mediator complex subunit 16	Mm.260089	2.50018	3.78442
Iqgap1	IQ motif containing GTPase activating protein 1	Mm.207619	2.49799	3.07651
Psma3	proteasome (prosome, macropain) subunit, alpha type 3	Mm.296338	2.49795	2.86451
Eif5al3	eukaryotic translation initiation factor 5A-like 3	Mm.425265	2.49776	5.13097
Ube2cbp	ubiquitin-conjugating enzyme E2C binding protein	Mm.53469	2.49722	3.77171
Phldb2	pleckstrin homology-like domain, family B, member 2	Mm.211477	2.49608	4.11105
Efna3	ephrin A3	Mm.331159	2.49533	3.51744
Impa1	inositol (myo)-1(or 4)-monophosphatase 1	Mm.183042	2.49508	2.47861
Mett11d1	methyltransferase 11 domain containing 1	Mm.5750	2.49314	2.84664
100040715	predicted gene, 100040715	Mm.418882	2.49313	2.24481
Wbp7	WW domain binding protein 7	Mm.168688	2.4925	9.21963
EG667410	predicted gene, EG667410	Mm.441522	2.49202	2.46705
Tjp2	tight junction protein 2	Mm.104744	2.49126	6.9306
Tcf4	transcription factor 4	Mm.4269	2.4889	2.98886
Basp1	brain abundant, membrane attached signal protein 1	Mm.29586	2.48769	3.43322
Itga3	integrin alpha 3	Mm.57035	2.4865	2.86108
Cirbp	cold inducible RNA binding protein	Mm.17898	2.48516	2.26256
Sipa1l3	signal-induced proliferation-associated 1 like 3	Mm.447042, Mm.476973	2.48458	3.60781
Jag1	jagged 1	Mm.22398	2.48418	3.19011
Trerf1	transcriptional regulating factor 1	Mm.260989	2.48232	3.3685
Ubqln4	ubiquilin 4	Mm.303059	2.48156	8.16523
Peli1	pellino 1	Mm.28957	2.48137	2.67498
Cybb	cytochrome b-245, beta polypeptide	Mm.200362	2.4805	2.39241
Ccnf	cyclin F	Mm.77695	2.48018	5.06357
Dtx3	deltex 3 homolog (Drosophila)	Mm.271724	2.47941	3.87575
Ptpn23	protein tyrosine phosphatase, non-receptor type 23	Mm.335477	2.47607	4.31971
Homer3	homer homolog 3 (Drosophila)	Mm.440659	2.47591	2.12904
Gtf2h3	general transcription factor IIH, polypeptide 3	Mm.185467	2.47495	6.24595
Gtf2ird1	general transcription factor II I repeat domain-containing 1	Mm.332735	2.47493	3.35789
Tomm40	translocase of outer mitochondrial membrane 40 homolog (yeast)	Mm.416870, Mm.440173	2.47447	6.77774
EG638833	predicted gene, EG638833	Mm.388298	2.47301	3.21102
Arl2bp	ADP-ribosylation factor-like 2 binding protein	Mm.393247, Mm.474448	2.47282	3.58316
Afap1	actin filament associated protein 1	Mm.125167	2.47269	3.11674
Trim71	tripartite motif-containing 71	Mm.17857	2.47178	3.61476
Spns1	spinster homolog 1 (Drosophila)	Mm.11112	2.47171	3.51474
Tcfe2a	transcription factor E2a	Mm.3406	2.47152	7.18788
EG628040	predicted gene, EG628040	Mm.327543	2.4713	3.13362
Zswim4	zinc finger, SWIM domain containing 4	Mm.117094	2.47069	3.14898
Lrwd1	leucine-rich repeats and WD repeat domain containing 1	Mm.425292	2.47045	3.5492
Dph1	DPH1 homolog (S. cerevisiae)	Mm.41496	2.46733	3.2326
Nudcd3	NudC domain containing 3	Mm.25321, Mm.472975	2.46504	4.34751
Rrp1	ribosomal RNA processing 1 homolog (S. cerevisiae)	Mm.38344	2.46457	4.87934
Slc39a14	solute carrier family 39 (zinc transporter), member 14	Mm.270647	2.46391	4.13191
Dhrs11	dehydrogenase/reductase (SDR family) member 11	Mm.192213	2.46259	2.71796
Igsf9	immunoglobulin superfamily, member 9	Mm.214530	2.46194	2.9694
Ipo9	importin 9	Mm.271642	2.4606	3.47172
EG622655	predicted gene, EG622655		2.45958	6.79059
Tbc1d10a	TBC1 domain family, member 10a	Mm.28140	2.45583	3.66471
Ahdc1	AT hook, DNA binding motif, containing 1	Mm.31816, Mm.421391	2.45241	4.7904
Scarb1	scavenger receptor class B, member 1	Mm.282242, Mm.474018	2.45219	2.90621
EG667886	predicted gene, EG667886		2.45155	18.6654
Hagh	hydroxyacyl glutathione hydrolase	Mm.43784	2.45151	2.18005
Tle1	transducin-like enhancer of split 1, homolog of Drosophila E(spl)	Mm.278444, Mm.388819, Mm.399716	2.4512	4.5485
Litaf	LPS-induced TN factor	Mm.294753	2.45099	2.17675
Fads2	fatty acid desaturase 2	Mm.38901	2.45082	6.37154
Arl6ip5	ADP-ribosylation factor-like 6 interacting protein 5	Mm.291014	2.44994	2.50406
Fzd5	frizzled homolog 5 (Drosophila)	Mm.150813, Mm.470210	2.44764	2.85169
Klc2	kinesin light chain 2	Mm.271648	2.44722	2.88216
A630089N07Rik	RIKEN cDNA A630089N07 gene	Mm.442230, Mm.463317	2.44198	2.13153
Mid1ip1	Mid1 interacting protein 1 (gastrulation specific G12-like (zebrafish))	Mm.29429	2.44176	2.33128
Abcg1	ATP-binding cassette, sub-family G (WHITE), member 1	Mm.15691, Mm.470747	2.43762	2.98182
St3gal2	ST3 beta-galactoside alpha-2,3-sialyltransferase 2	Mm.200388	2.43691	2.30106
Hyou1	hypoxia up-regulated 1	Mm.116721	2.43621	4.35614
Arhgef1	Rho guanine nucleotide exchange factor (GEF) 1	Mm.3181	2.43605	5.41627
Bmyc	brain expressed myelocytomatosis oncogene	Mm.330057	2.43478	4.0488
Aldoa	aldolase A, fructose-bisphosphate	Mm.275831	2.43474	3.92169
Ccdc6	coiled-coil domain containing 6	Mm.281741	2.43468	5.42558
Wisp1	WNT1 inducible signaling pathway protein 1	Mm.10222	2.43309	2.0205
Snapc1	small nuclear RNA activating complex, polypeptide 1	Mm.25937	2.42749	2.2376
Ppp4c	protein phosphatase 4, catalytic subunit	Mm.41998	2.42602	6.70056
Gpr137b-ps	G protein-coupled receptor 137B, pseudogene	Mm.415635	2.42502	2.24578
Ganab	alpha glucosidase 2 alpha neutral subunit	Mm.3196	2.42496	2.16982
Sec14l1	SEC14-like 1 (S. cerevisiae)	Mm.272312, Mm.474931	2.42447	4.06093
1300001I01Rik	RIKEN cDNA 1300001I01 gene	Mm.214574	2.42261	6.25641
Rrp12	ribosomal RNA processing 12 homolog (S. cerevisiae)	Mm.276044	2.4203	5.57651
Hist3h2a	histone cluster 3, H2a	Mm.212549	2.41848	4.08111
Pebp1	phosphatidylethanolamine binding protein 1	Mm.195898, Mm.338476, Mm.473809	2.41833	5.76176
Nudt19	nudix (nucleoside diphosphate linked moiety X)-type motif 19	Mm.410206	2.41789	4.78825
Tnfrsf1a	tumor necrosis factor receptor superfamily, member 1a	Mm.1258, Mm.474976	2.41718	2.70587
EG668032	predicted gene, EG668032		2.417	4.59456
Sipa1l2	signal-induced proliferation-associated 1 like 2	Mm.271668, Mm.463243	2.41655	3.23199
Ell	elongation factor RNA polymerase II	Mm.271973	2.41243	3.34941
Rcor2	REST corepressor 2	Mm.283859	2.41132	7.07299
Enoph1	enolase-phosphatase 1	Mm.11311	2.41106	3.33104
Fam125a	family with sequence similarity 125, member A	Mm.307770	2.41075	4.90914
Oxr1	oxidation resistance 1	Mm.254267	2.4081	2.6203
Med18	mediator of RNA polymerase II transcription, subunit 18 homolog (yeast)	Mm.45929	2.404	2.92024
Dhrs13	dehydrogenase/reductase (SDR family) member 13	Mm.390342	2.40313	3.4533
Thoc4	THO complex 4	Mm.1886	2.39707	5.12293
Actn1	actinin, alpha 1	Mm.253564, Mm.403477	2.3968	2.68127
Casp7	caspase 7	Mm.35687	2.39528	2.12816
Fbl	fibrillarin	Mm.4595	2.39321	4.21386
Cd1d1	CD1d1 antigen	Mm.1894	2.39306	2.57283
D10Jhu81e	DNA segment, Chr 10, Johns Hopkins University 81 expressed	Mm.268691	2.39286	2.84202
Nr1h2	nuclear receptor subfamily 1, group H, member 2	Mm.968	2.38718	3.83947
Elp3	elongation protein 3 homolog (S. cerevisiae)	Mm.29719, Mm.474894	2.38566	3.23162
Klf5	Kruppel-like factor 5	Mm.30262	2.3852	2.54499
Trip10	thyroid hormone receptor interactor 10	Mm.37368	2.38483	3.36084
Tead2	TEA domain family member 2	Mm.3019	2.3844	5.99276
Rnf138	ring finger protein 138	Mm.253542	2.383	5.77213
Mprip	myosin phosphatase Rho interacting protein	Mm.2402, Mm.392074	2.38193	2.169
Brf1	BRF1 homolog, subunit of RNA polymerase III transcription initiation factor IIIB (S. cerevisiae)	Mm.196721	2.38126	2.85331
M6prbp1	mannose-6-phosphate receptor binding protein 1	Mm.311696	2.37923	3.99914
Cox18	COX18 cytochrome c oxidase assembly homolog (S. cerevisiae)	Mm.319697	2.37869	2.13622
Sh3bp4	SH3-domain binding protein 4	Mm.170983	2.3762	2.45539
Phldb1	pleckstrin homology-like domain, family B, member 1	Mm.28639	2.37579	2.62882
Pofut2	protein O-fucosyltransferase 2	Mm.203556	2.37511	2.4395
L3mbtl2	l(3)mbt-like 2 (Drosophila)	Mm.280768, Mm.471033	2.37488	6.34818
Sash1	SAM and SH3 domain containing 1	Mm.338275, Mm.477805	2.37397	2.63485
Nlgn2	neuroligin 2	Mm.151293	2.37376	2.18401
Rasa3	RAS p21 protein activator 3	Mm.18517	2.3716	2.05792
OTTMUSG00000005872	predicted gene, OTTMUSG00000005872		2.37096	3.05898
Ciapin1	cytokine induced apoptosis inhibitor 1	Mm.27582, Mm.472546	2.37082	4.3265
Parl	presenilin associated, rhomboid-like	Mm.371737	2.37078	2.18056
Aup1	ancient ubiquitous protein 1	Mm.386752	2.37017	2.58037
Cyb5	cytochrome b-5	Mm.31018	2.36762	4.75332
Ttyh2	tweety homolog 2 (Drosophila)	Mm.271934, Mm.475167	2.36642	3.00411
0610038F07Rik	RIKEN cDNA 0610038F07 gene	Mm.180063, Mm.31236	2.36526	3.6569
Zfp652	zinc finger protein 652	Mm.389038, Mm.458344	2.36273	3.90339
Ard1a	ARD1 homolog A, N-acetyltransferase (S. cerevisiae)	Mm.305796	2.36237	9.00624
Cab39l	calcium binding protein 39-like	Mm.179091	2.36175	2.33415
Acaca	acetyl-Coenzyme A carboxylase alpha	Mm.31374	2.36149	2.68474
Fcho1	FCH domain only 1	Mm.22025	2.36009	2.93274
100042375	predicted gene, 100042375		2.35762	2.4679
Mrps18b	mitochondrial ribosomal protein S18B	Mm.29484, Mm.440735	2.35608	7.08096
Zfp369	zinc finger protein 369	Mm.151546	2.35543	2.38836
Cyb5r1	cytochrome b5 reductase 1	Mm.280230	2.35381	3.17843
C230096C10Rik	RIKEN cDNA C230096C10 gene	Mm.271956	2.35332	3.70572
Cars	cysteinyl-tRNA synthetase	Mm.125659	2.35159	2.16178
Mcrs1	microspherule protein 1	Mm.383472	2.35045	3.1093
Spr	sepiapterin reductase	Mm.28393	2.3497	3.8299
Dlc1	deleted in liver cancer 1	Mm.210875	2.34697	5.29947
Pip5k1c	phosphatidylinositol-4-phosphate 5-kinase, type 1 gamma	Mm.29836	2.34648	4.6214
Angptl4	angiopoietin-like 4	Mm.196189	2.34292	2.5831
Cog7	component of oligomeric golgi complex 7	Mm.442015	2.33687	2.6757
Lgals1	lectin, galactose binding, soluble 1	Mm.43831	2.33677	3.86922
Trpc4ap	transient receptor potential cation channel, subfamily C, member 4 associated protein	Mm.268304, Mm.469980	2.33601	2.30239
Mocs3	molybdenum cofactor synthesis 3	Mm.354762	2.33556	2.84564
Nudcd2	NudC domain containing 2	Mm.276504	2.33525	3.45156
Park7	Parkinson disease (autosomal recessive, early onset) 7	Mm.277349	2.33396	6.58552
Ankrd27	ankyrin repeat domain 27 (VPS9 domain)	Mm.272620	2.33328	5.17188
Fbxl18	F-box and leucine-rich repeat protein 18	Mm.361645, Mm.454456, Mm.89753	2.3316	2.95194
Mtch1	mitochondrial carrier homolog 1 (C. elegans)	Mm.285322	2.33134	2.88544
Nfkb1	nuclear factor of kappa light polypeptide gene enhancer in B-cells 1, p105	Mm.256765	2.32992	2.1874
Adap1	ArfGAP with dual PH domains 1	Mm.297819	2.32917	3.33063
Ints1	integrator complex subunit 1	Mm.292942	2.3275	5.06819
Zfp110	zinc finger protein 110	Mm.292297	2.32671	2.99055
Idh3a	isocitrate dehydrogenase 3 (NAD+) alpha	Mm.279195	2.32519	4.36566
Ctbp2	C-terminal binding protein 2	Mm.246240, Mm.389984	2.32402	3.92257
Fbxo6	F-box protein 6	Mm.27445	2.32203	2.25262
Def8	differentially expressed in FDCP 8	Mm.275127	2.32148	5.06419
Pak4	p21 (CDKN1A)-activated kinase 4	Mm.21876	2.3202	8.30201
Mms19	MMS19 (MET18 S. cerevisiae)	Mm.218940	2.31851	2.65234
Slc35e1	solute carrier family 35, member E1	Mm.291461	2.31848	4.99595
EG622795	predicted gene, EG622795		2.31781	6.04657
Smpd4	sphingomyelin phosphodiesterase 4	Mm.34659	2.31628	6.2742
Arl8a	ADP-ribosylation factor-like 8A	Mm.174998	2.31601	2.71588
Rnf10	ring finger protein 10	Mm.30051	2.31265	4.00349
S100a10	S100 calcium binding protein A10 (calpactin)	Mm.1	2.31193	3.68108
Ngf	nerve growth factor	Mm.1259	2.31182	2.82188
Ptdss2	phosphatidylserine synthase 2	Mm.293591	2.30965	4.17357
Abcc4	ATP-binding cassette, sub-family C (CFTR/MRP), member 4	Mm.40537	2.30914	4.50466
Fbxo31	F-box protein 31	Mm.24829	2.30909	6.06843
Efnb1	ephrin B1	Mm.3374	2.30767	2.18147
Trmt61a	tRNA methyltransferase 61 homolog A (S. cerevisiae)	Mm.425747	2.30733	3.64203
Agfg1	ArfGAP with FG repeats 1	Mm.392569, Mm.433409	2.30722	2.08425
Trim26	tripartite motif-containing 26	Mm.34587	2.30606	3.19291
Src	Rous sarcoma oncogene	Mm.22845	2.30459	2.1465
ENSMUSG00000072432	predicted gene, ENSMUSG00000072432	Mm.379666	2.30414	5.59403
Grb14	growth factor receptor bound protein 14	Mm.214554	2.30274	2.16049
Sympk	symplekin	Mm.130902	2.30215	3.99542
Rrm1	ribonucleotide reductase M1	Mm.197486	2.30192	4.48574
Ubl7	ubiquitin-like 7 (bone marrow stromal cell-derived)	Mm.41735	2.30125	3.64301
Nckipsd	NCK interacting protein with SH3 domain	Mm.192416	2.30061	2.52521
Lmnb2	lamin B2	Mm.7362	2.29999	4.8063
Lrp5	low density lipoprotein receptor-related protein 5	Mm.274581	2.29996	2.33719
Hap1	huntingtin-associated protein 1	Mm.281700	2.29945	2.18499
Hdgf	hepatoma-derived growth factor	Mm.292208	2.29914	6.17259
Wwc2	WW, C2 and coiled-coil domain containing 2	Mm.235074, Mm.390033	2.29882	2.74545
D10Ertd610e	DNA segment, Chr 10, ERATO Doi 610, expressed	Mm.272230	2.2982	3.3325
Rdh11	retinol dehydrogenase 11	Mm.291799	2.29741	2.04006
Alpl	alkaline phosphatase, liver/bone/kidney	Mm.288186	2.29489	3.3318
Pygo2	pygopus 2	Mm.22521	2.29472	6.31096
Asf1b	ASF1 anti-silencing function 1 homolog B (S. cerevisiae)	Mm.29680	2.29323	3.77492
Pwwp2b	PWWP domain containing 2B	Mm.334300	2.29267	2.36987
Impa2	inositol (myo)-1(or 4)-monophosphatase 2	Mm.34079, Mm.441590	2.29246	5.95355
Dlg4	discs, large homolog 4 (Drosophila)	Mm.27256	2.2913	2.0372
Cul7	cullin 7	Mm.329078	2.28801	3.95379
Anapc2	anaphase promoting complex subunit 2	Mm.291624	2.28614	3.56792
AA881470	EST AA881470	Mm.271932	2.286	3.35185
Lbr	lamin B receptor	Mm.4538	2.28578	2.27994
2310022M17Rik	RIKEN cDNA 2310022M17 gene	Mm.34183	2.28566	6.0943
Tsen54	tRNA splicing endonuclease 54 homolog (S. cerevisiae)	Mm.275438	2.28557	3.94809
Wee1	WEE 1 homolog 1 (S. pombe)	Mm.287173	2.2843	2.72613
Gm71	gene model 71, (NCBI)	Mm.102487	2.28204	2.96801
Ece1	endothelin converting enzyme 1	Mm.401062, Mm.439998	2.28086	2.21133
Ppp2r1b	protein phosphatase 2 (formerly 2A), regulatory subunit A (PR 65), beta isoform	Mm.7726	2.28049	2.23209
Abcd1	ATP-binding cassette, sub-family D (ALD), member 1	Mm.365	2.2804	2.24132
Pgs1	phosphatidylglycerophosphate synthase 1	Mm.28864	2.27984	4.23073
Snd1	staphylococcal nuclease and tudor domain containing 1	Mm.439987	2.27934	3.12288
Bicd2	bicaudal D homolog 2 (Drosophila)	Mm.197387	2.27883	2.83903
Myst2	MYST histone acetyltransferase 2	Mm.205400	2.27809	3.89783
EG667610	predicted gene, EG667610		2.27777	3.64279
Wbscr22	Williams Beuren syndrome chromosome region 22	Mm.439878	2.27703	4.74706
Abcb8	ATP-binding cassette, sub-family B (MDR/TAP), member 8	Mm.283914	2.27696	2.46655
Mitd1	MIT, microtubule interacting and transport, domain containing 1	Mm.63984	2.27686	2.18914
Atg2a	ATG2 autophagy related 2 homolog A (S. cerevisiae)	Mm.277384	2.27543	4.90129
Rxrb	retinoid X receptor beta	Mm.1243	2.27538	3.47615
ENSMUSG00000071554	predicted gene, ENSMUSG00000071554		2.27519	2.64686
Sepn1	selenoprotein N, 1	Mm.29773	2.27507	2.48696
Tbc1d9b	TBC1 domain family, member 9B	Mm.290975, Mm.413847	2.27269	2.35308
Pim3	proviral integration site 3	Mm.400129, Mm.474725	2.2696	3.25835
Dctn1	dynactin 1	Mm.6919	2.26683	3.27164
Ralb	v-ral simian leukemia viral oncogene homolog B (ras related)	Mm.27832	2.26633	2.36934
Sep15	selenoprotein	Mm.29812	2.26572	2.41958
Snx3	sorting nexin 3	Mm.277870	2.26536	2.58818
Vps16	vacuolar protein sorting 16 (yeast)	Mm.276092	2.26488	3.41871
Tbl3	transducin (beta)-like 3	Mm.100353	2.26485	3.74661
Cdca7	cell division cycle associated 7	Mm.270676	2.26475	5.27228
Zfp292	zinc finger protein 292	Mm.38193	2.26468	2.92254
Clic1	chloride intracellular channel 1	Mm.29524	2.26252	3.92068
Ptpn1	protein tyrosine phosphatase, non-receptor type 1	Mm.277916	2.25945	3.63742
Tmem43	transmembrane protein 43	Mm.38801	2.25892	2.47248
Ephb4	Eph receptor B4	Mm.34533	2.25839	3.35187
Hsd17b12	hydroxysteroid (17-beta) dehydrogenase 12	Mm.22505	2.25733	2.05811
Sec23b	SEC23B (S. cerevisiae)	Mm.248492	2.25727	2.15888
Actn4	actinin alpha 4	Mm.81144	2.25692	2.87575
Rnf31	ring finger protein 31	Mm.23748	2.25659	3.262
Plec1	plectin 1	Mm.234912, Mm.373750	2.25579	2.73759
OTTMUSG00000000321	predicted gene, OTTMUSG00000000321		2.25482	2.95701
Calr	calreticulin	Mm.1971, Mm.467043	2.25447	3.05502
Gar1	GAR1 ribonucleoprotein homolog (yeast)	Mm.24873	2.2541	6.00784
Mfsd10	major facilitator superfamily domain containing 10	Mm.34564	2.25249	3.16618
Asl	argininosuccinate lyase	Mm.23869	2.25228	2.14013
Adamts14	a disintegrin-like and metallopeptidase (reprolysin type) with thrombospondin type 1 motif, 14	Mm.333252	2.25017	2.35615
Cacnb3	calcium channel, voltage-dependent, beta 3 subunit	Mm.3544	2.24994	2.49263
Serinc5	serine incorporator 5	Mm.297970	2.24811	2.33567
Slc19a2	solute carrier family 19 (thiamine transporter), member 2	Mm.35444	2.24777	2.20945
Hadh	hydroxyacyl-Coenzyme A dehydrogenase	Mm.260164	2.24688	7.27608
Aldh2	aldehyde dehydrogenase 2, mitochondrial	Mm.284446	2.24593	5.36835
Cd248	CD248 antigen, endosialin	Mm.29597	2.24497	2.57022
Mark4	MAP/microtubule affinity-regulating kinase 4	Mm.260504	2.2441	4.60195
Fam110b	family with sequence similarity 110, member B	Mm.331470, Mm.458843	2.23975	3.37023
Lins2	lines homolog 2 (Drosophila)	Mm.289796	2.23972	2.45509
Phrf1	PHD and ring finger domains 1	Mm.248656	2.23817	4.14074
Ttyh3	tweety homolog 3 (Drosophila)	Mm.28947	2.2377	3.07677
Agpat1	1-acylglycerol-3-phosphate O-acyltransferase 1 (lysophosphatidic acid acyltransferase, alpha)	Mm.8684	2.23739	4.43055
Tgfb1i1	transforming growth factor beta 1 induced transcript 1	Mm.3248	2.23667	2.35467
Hs2st1	heparan sulfate 2-O-sulfotransferase 1	Mm.12863	2.23555	2.88212
OTTMUSG00000010671	predicted gene, OTTMUSG00000010671	Mm.441475	2.23406	2.43766
Rhog	ras homolog gene family, member G	Mm.259795	2.23242	2.76786
Tfpt	TCF3 (E2A) fusion partner	Mm.358730	2.23029	5.02861
Ube2z	ubiquitin-conjugating enzyme E2Z (putative)	Mm.38802	2.2265	3.282
Trmt1	TRM1 tRNA methyltransferase 1 homolog (S. cerevisiae)	Mm.275720	2.22512	4.11406
Glt1d1	glycosyltransferase 1 domain containing 1	Mm.237888	2.22505	3.67579
Dctn2	dynactin 2	Mm.167537	2.22451	3.77677
Vps37c	vacuolar protein sorting 37C (yeast)	Mm.19091	2.22323	5.14385
E2f1	E2F transcription factor 1	Mm.18036	2.2232	4.18719
Tnfsf12	tumor necrosis factor (ligand) superfamily, member 12	Mm.8983	2.22215	2.22418
Cabin1	calcineurin binding protein 1	Mm.257404	2.22161	4.66356
Cdk2	cyclin-dependent kinase 2	Mm.111326	2.22112	4.28678
Pomgnt1	protein O-linked mannose beta1,2-N-acetylglucosaminyltransferase	Mm.196045, Mm.474251	2.22035	2.40266
Taf11	TAF11 RNA polymerase II, TATA box binding protein (TBP)-associated factor	Mm.267998	2.21943	2.56917
OTTMUSG00000015805	predicted gene, OTTMUSG00000015805		2.21765	2.07101
Satb1	special AT-rich sequence binding protein 1	Mm.311655	2.21571	2.49271
St6galnac6	ST6 (alpha-N-acetyl-neuraminyl-2,3-beta-galactosyl-1,3)-N-acetylgalactosaminide alpha-2,6-sialyltransferase 6	Mm.88831	2.2152	2.97358
Sept9	septin 9	Mm.38450, Mm.451420	2.21468	4.98086
Naprt1	nicotinate phosphoribosyltransferase domain containing 1	Mm.288368	2.21414	2.36624
Mrps26	mitochondrial ribosomal protein S26	Mm.30057	2.21241	3.66644
Necap1	NECAP endocytosis associated 1	Mm.288114	2.21096	3.71636
Vdac2	voltage-dependent anion channel 2	Mm.262327	2.21014	4.07606
Mib2	mindbomb homolog 2 (Drosophila)	Mm.235738	2.20999	2.3607
Rabggta	Rab geranylgeranyl transferase, a subunit	Mm.87216	2.2094	3.2997
Slc41a1	solute carrier family 41, member 1	Mm.389181	2.20925	2.6114
Ampd2	adenosine monophosphate deaminase 2 (isoform L)	Mm.274335	2.20923	4.05715
Pip4k2b	phosphatidylinositol-5-phosphate 4-kinase, type II, beta	Mm.39700	2.20896	3.94389
Dync1h1	dynein cytoplasmic 1 heavy chain 1	Mm.181430	2.20876	2.11627
EG215974	predicted gene, EG215974		2.20719	2.59558
A230067G21Rik	RIKEN cDNA A230067G21 gene	Mm.222310	2.20478	3.96783
Gcn1l1	GCN1 general control of amino-acid synthesis 1-like 1 (yeast)	Mm.153014	2.20227	4.31489
Gas1	growth arrest specific 1	Mm.22701	2.20173	2.43243
Olfr331	olfactory receptor 331	Mm.378539	2.19993	3.40175
Wdr34	WD repeat domain 34	Mm.88053	2.19929	3.623
Slc39a11	solute carrier family 39 (metal ion transporter), member 11	Mm.341021	2.19861	2.32399
Wdr18	WD repeat domain 18	Mm.35828	2.19813	3.94595
Klf13	Kruppel-like factor 13	Mm.240473	2.19707	3.62036
Snora70	small nucleolar RNA, H/ACA box 70	Mm.477710	2.19601	5.41259
Otud5	OTU domain containing 5	Mm.142827	2.19524	3.32102
9830001H06Rik	RIKEN cDNA 9830001H06 gene	Mm.79466	2.19426	2.56403
Stk11ip	serine/threonine kinase 11 interacting protein	Mm.312650, Mm.477150	2.19283	2.00066
Cope	coatomer protein complex, subunit epsilon	Mm.28668	2.1921	4.51966
Kctd5	potassium channel tetramerisation domain containing 5	Mm.28171	2.19041	2.06306
Adam19	a disintegrin and metallopeptidase domain 19 (meltrin beta)	Mm.89940	2.19012	4.41478
B4galnt4	beta-1,4-N-acetyl-galactosaminyl transferase 4	Mm.133741	2.18849	4.33055
Bat2l	HLA-B associated transcript 2-like	Mm.25504	2.18557	4.01169
Mkl1	MKL (megakaryoblastic leukemia)/myocardin-like 1	Mm.439814	2.18517	2.80839
Podxl	podocalyxin-like	Mm.89918	2.18234	2.2058
Usp42	ubiquitin specific peptidase 42	Mm.259620	2.18149	3.66084
Pdk1	pyruvate dehydrogenase kinase, isoenzyme 1	Mm.34411	2.18084	5.15662
2410002I01Rik	RIKEN cDNA 2410002I01 gene	Mm.23672	2.18074	3.39766
Zfp345	zinc finger protein 345	Mm.451002	2.1805	3.52078
Slc44a2	solute carrier family 44, member 2	Mm.148425	2.18014	5.25467
Tubb6	tubulin, beta 6	Mm.181860	2.17855	2.25569
Pbx1	pre B-cell leukemia transcription factor 1	Mm.43358, Mm.440114	2.17546	2.28632
Aldh7a1	aldehyde dehydrogenase family 7, member A1	Mm.30250	2.17532	3.91729
Pold4	polymerase (DNA-directed), delta 4	Mm.32518	2.17531	2.19009
Sfrs2	splicing factor, arginine/serine-rich 2 (SC-35)	Mm.21841, Mm.348004	2.17525	3.42348
Slc4a2	solute carrier family 4 (anion exchanger), member 2	Mm.4580	2.17392	2.40906
Aspscr1	alveolar soft part sarcoma chromosome region, candidate 1 (human)	Mm.294020	2.17173	3.42104
Clint1	clathrin interactor 1	Mm.169673	2.17144	2.55563
Tmem30a	transmembrane protein 30A	Mm.355034	2.1699	2.16772
0610007P22Rik	RIKEN cDNA 0610007P22 gene	Mm.180687	2.16763	2.27376
Pias3	protein inhibitor of activated STAT 3	Mm.1635	2.16677	2.49381
Tomm34	translocase of outer mitochondrial membrane 34	Mm.23173	2.16657	4.52768
Hist1h2ba	histone cluster 1, H2ba	Mm.377879	2.16515	2.90853
Sema4b	sema domain, immunoglobulin domain (Ig), transmembrane domain (TM) and short cytoplasmic domain, (semaphorin) 4B	Mm.275909	2.16303	4.5929
EG668990	predicted gene, EG668990		2.16215	4.27295
Plcxd2	phosphatidylinositol-specific phospholipase C, X domain containing 2	Mm.380993	2.16098	2.10618
Tor1b	torsin family 1, member B	Mm.249164	2.16053	2.86289
Sult4a1	sulfotransferase family 4A, member 1	Mm.248796	2.16042	2.40441
Vps52	vacuolar protein sorting 52 (yeast)	Mm.296044, Mm.448614, Mm.474530	2.16001	2.86646
Rapgef1	Rap guanine nucleotide exchange factor (GEF) 1	Mm.298274	2.15966	3.50835
Tbl1xr1	transducin (beta)-like 1X-linked receptor 1	Mm.202966, Mm.446265	2.15711	3.0935
Maz	MYC-associated zinc finger protein (purine-binding transcription factor)	Mm.378964	2.15664	5.88779
Jak3	Janus kinase 3	Mm.249645	2.15661	3.0234
Hist2h2bb	histone cluster 2, H2bb	Mm.297655, Mm.451071	2.15463	12.6288
Cbfa2t2	core-binding factor, runt domain, alpha subunit 2, translocated to, 2 (human)	Mm.29914	2.15453	4.22315
Pard6g	par-6 partitioning defective 6 homolog gamma (C. elegans)	Mm.24678	2.15286	2.83128
Shb	src homology 2 domain-containing transforming protein B	Mm.251716	2.1515	2.17293
D10Wsu102e	DNA segment, Chr 10, Wayne State University 102, expressed	Mm.196210	2.15039	3.26737
Pafah2	platelet-activating factor acetylhydrolase 2	Mm.22116	2.15012	2.51984
Sfxn1	sideroflexin 1	Mm.134191	2.14992	3.41944
Uba2	ubiquitin-like modifier activating enzyme 2	Mm.27560	2.1499	3.76462
Pprc1	peroxisome proliferative activated receptor, gamma, coactivator-related 1	Mm.2415	2.14987	12.0282
Pum1	pumilio 1 (Drosophila)	Mm.440206	2.14817	3.23014
Dpp9	dipeptidylpeptidase 9	Mm.205535	2.14815	4.33367
Rnasek	ribonuclease, RNase K	Mm.29852	2.14772	2.52225
Arid1b	AT rich interactive domain 1B (SWI-like)	Mm.133401	2.14671	2.01654
3110056O03Rik	RIKEN cDNA 3110056O03 gene	Mm.3285	2.14657	2.89011
Fbxo21	F-box protein 21	Mm.21912	2.14632	2.76471
Rab22a	RAB22A, member RAS oncogene family	Mm.275304	2.14617	2.17433
Ppp4r2	protein phosphatase 4, regulatory subunit 2	Mm.27223	2.14607	3.70358
Wdr41	WD repeat domain 41	Mm.33856	2.14442	2.27231
Trappc10	trafficking protein particle complex 10	Mm.27539	2.14184	2.8208
Marcksl1	MARCKS-like 1	Mm.424974	2.1412	3.44367
Rab34	RAB34, member of RAS oncogene family	Mm.275864	2.1399	2.19431
ENSMUSG00000070960	predicted gene, ENSMUSG00000070960		2.13976	2.52024
Epn2	epsin 2	Mm.139695, Mm.436466	2.13912	2.93746
Eif4g1	eukaryotic translation initiation factor 4, gamma 1	Mm.260256	2.13805	4.08625
Ssbp3	single-stranded DNA binding protein 3	Mm.195635, Mm.474861	2.1378	3.60751
Alad	aminolevulinate, delta-, dehydratase	Mm.6988	2.13587	4.16693
Atp13a1	ATPase type 13A1	Mm.186066	2.13571	5.90636
Abl1	c-abl oncogene 1, receptor tyrosine kinase	Mm.1318, Mm.474779	2.13563	2.81092
Mpi	mannose phosphate isomerase	Mm.247218	2.13494	3.05468
1110012J17Rik	RIKEN cDNA 1110012J17 gene	Mm.33421, Mm.456506	2.13465	3.65086
Ipo5	importin 5	Mm.221452, Mm.472208	2.13451	2.59112
Rnf4	ring finger protein 4	Mm.21281	2.13391	4.01191
Txnl4a	thioredoxin-like 4A	Mm.172411	2.13377	2.98981
Syngr1	synaptogyrin 1	Mm.230301, Mm.396243	2.13359	4.02651
Api5	apoptosis inhibitor 5	Mm.181824, Mm.426483, Mm.461738	2.13165	2.07864
Hs6st1	heparan sulfate 6-O-sulfotransferase 1	Mm.213566	2.12882	3.88829
Eng	endoglin	Mm.225297	2.12746	2.26902
Rpap3	RNA polymerase II associated protein 3	Mm.12255	2.12495	4.89769
Msh6	mutS homolog 6 (E. coli)	Mm.18210	2.12108	3.35955
Dck	deoxycytidine kinase	Mm.298892	2.12062	3.16082
Ppp1r13l	protein phosphatase 1, regulatory (inhibitor) subunit 13 like	Mm.333640	2.12052	3.15397
1110007L15Rik	RIKEN cDNA 1110007L15 gene	Mm.270137	2.11949	5.14742
Rcc1	regulator of chromosome condensation 1	Mm.255045	2.11819	3.49772
Tbl2	transducin (beta)-like 2	Mm.36746, Mm.441276	2.11801	2.25957
Gga2	golgi associated, gamma adaptin ear containing, ARF binding protein 2	Mm.29619	2.11624	3.69205
Rpn2	ribophorin II	Mm.22130	2.11434	2.28393
Stat3	signal transducer and activator of transcription 3	Mm.249934	2.111	2.32149
Klf4	Kruppel-like factor 4 (gut)	Mm.4325	2.11057	3.46715
Npdc1	neural proliferation, differentiation and control gene 1	Mm.1131	2.10854	2.90833
Scand3	SCAN domain containing 3	Mm.422716	2.10689	2.71093
2610036D13Rik	RIKEN cDNA 2610036D13 gene	Mm.29068	2.10678	3.38568
Ank	progressive ankylosis	Mm.265264	2.10494	2.50394
Klhl21	kelch-like 21 (Drosophila)	Mm.22306	2.10454	3.50221
Adk	adenosine kinase	Mm.188734	2.10441	3.66196
Junb	Jun-B oncogene	Mm.1167, Mm.470093	2.10399	3.04731
Dbnl	drebrin-like	Mm.256925	2.10276	4.79199
Ash2l	ash2 (absent, small, or homeotic)-like (Drosophila)	Mm.27706	2.10041	3.32309
Nhp2	NHP2 ribonucleoprotein homolog (yeast)	Mm.28203	2.10017	8.61751
2900026A02Rik	RIKEN cDNA 2900026A02 gene	Mm.160131	2.09871	2.39169
Ptges2	prostaglandin E synthase 2	Mm.28048	2.09712	2.58141
1810026J23Rik	RIKEN cDNA 1810026J23 gene	Mm.39704	2.09559	3.23127
Cnp	2',3'-cyclic nucleotide 3' phosphodiesterase	Mm.15711, Mm.453219, Mm.477378	2.09478	3.52827
EG238091	predicted gene, EG238091		2.09428	2.28892
EG668192	predicted gene, EG668192		2.09391	2.27661
1110004F10Rik	RIKEN cDNA 1110004F10 gene	Mm.24231	2.09285	4.58203
Kif13b	kinesin family member 13B	Mm.23611	2.0925	3.07285
Fancc	Fanconi anemia, complementation group C	Mm.126106	2.09105	2.02828
4932417H02Rik	RIKEN cDNA 4932417H02 gene	Mm.209933	2.08836	4.39417
Pddc1	Parkinson disease 7 domain containing 1	Mm.290953	2.08817	2.3056
Tor2a	torsin family 2, member A	Mm.200695	2.0879	3.31142
Rhoa	ras homolog gene family, member A	Mm.471622, Mm.757	2.08685	2.9442
Mapkapk2	MAP kinase-activated protein kinase 2	Mm.221235	2.08676	2.11132
Rangrf	RAN guanine nucleotide release factor	Mm.371612	2.08638	6.53465
Numbl	numb-like	Mm.458153	2.08506	2.7122
Nol6	nucleolar protein family 6 (RNA-associated)	Mm.285797	2.08492	6.1465
Tmub2	transmembrane and ubiquitin-like domain containing 2	Mm.101274	2.08463	2.36588
Tkt	transketolase	Mm.290692	2.08458	7.67708
Arf1	ADP-ribosylation factor 1	Mm.371546	2.08423	4.33563
Eif2b2	eukaryotic translation initiation factor 2B, subunit 2 beta	Mm.29041	2.08333	2.7436
Acot7	acyl-CoA thioesterase 7	Mm.296191	2.0829	3.50641
Pdxp	pyridoxal (pyridoxine, vitamin B6) phosphatase	Mm.263169, Mm.457424	2.08259	2.30205
Rnasen	ribonuclease III, nuclear	Mm.293142	2.08238	2.6709
Nr2f6	nuclear receptor subfamily 2, group F, member 6	Mm.28989, Mm.440170	2.08219	4.46581
Mfap3l	microfibrillar-associated protein 3-like	Mm.23242	2.08115	2.09927
Sec11a	SEC11 homolog A (S. cerevisiae)	Mm.43760, Mm.474025	2.08102	2.1723
Tyro3	TYRO3 protein tyrosine kinase 3	Mm.2901, Mm.424496	2.08016	3.07107
Mvp	major vault protein	Mm.228797	2.07852	2.47516
Slc25a13	solute carrier family 25 (mitochondrial carrier, adenine nucleotide translocator), member 13	Mm.24513	2.07841	2.80266
Mta2	metastasis-associated gene family, member 2	Mm.25339	2.07727	3.25839
Irf2bp1	interferon regulatory factor 2 binding protein 1	Mm.274237	2.07706	2.23817
Gak	cyclin G associated kinase	Mm.276647	2.07681	2.2964
100041378	predicted gene, 100041378	Mm.415480	2.07664	2.17498
Ercc4	excision repair cross-complementing rodent repair deficiency, complementation group 4	Mm.287837	2.07572	4.07208
Cxxc5	CXXC finger 5	Mm.94560	2.07438	2.26659
Prkaca	protein kinase, cAMP dependent, catalytic, alpha	Mm.19111	2.07287	3.12892
Bcl7b	B-cell CLL/lymphoma 7B	Mm.405834	2.0724	4.57246
Pex14	peroxisomal biogenesis factor 14	Mm.184172	2.07141	3.01502
Tacc1	transforming, acidic coiled-coil containing protein 1	Mm.308452	2.07026	2.48906
Ptprf	protein tyrosine phosphatase, receptor type, F	Mm.29855	2.07003	4.11868
Lamb2	laminin, beta 2	Mm.425599	2.06988	2.10909
Pla2g6	phospholipase A2, group VI	Mm.155620	2.06978	4.071
Rimklb	ribosomal modification protein rimK-like family member B	Mm.277939	2.06949	3.36334
Farsa	phenylalanyl-tRNA synthetase, alpha subunit	Mm.292517, Mm.5168	2.06821	3.38975
Foxp4	forkhead box P4	Mm.240062	2.06483	6.11539
Actr2	ARP2 actin-related protein 2 homolog (yeast)	Mm.259045	2.06464	2.2593
EG545741	predicted gene, EG545741		2.06364	3.28585
Zfp334	zinc finger protein 334	Mm.26316	2.0633	2.92815
Cdc42bpg	CDC42 binding protein kinase gamma (DMPK-like)	Mm.329622	2.06247	3.11966
Zfp703	zinc finger protein 703	Mm.212469	2.06089	2.69276
Shmt2	serine hydroxymethyltransferase 2 (mitochondrial)	Mm.29890	2.05995	5.22999
Ndufv1	NADH dehydrogenase (ubiquinone) flavoprotein 1	Mm.29842	2.0596	3.89624
Kpnb1	karyopherin (importin) beta 1	Mm.251013	2.0594	3.43102
Snx4	sorting nexin 4	Mm.28196, Mm.396285	2.05933	2.35108
Acap3	ArfGAP with coiled-coil, ankyrin repeat and PH domains 3	Mm.219591	2.05845	2.88327
Jund	Jun proto-oncogene related gene d	Mm.419851	2.05748	3.07132
Kcnk5	potassium channel, subfamily K, member 5	Mm.68998	2.05746	3.84466
AU014645	expressed sequence AU014645	Mm.389536	2.05654	2.53383
Mybl2	myeloblastosis oncogene-like 2	Mm.4594	2.05545	7.62769
Tmem143	transmembrane protein 143	Mm.163766, Mm.431771	2.05426	2.2556
D18Ertd653e	DNA segment, Chr 18, ERATO Doi 653, expressed	Mm.440183	2.05307	2.14468
Spcs2	signal peptidase complex subunit 2 homolog (S. cerevisiae)	Mm.30043	2.05241	2.08646
Usp12	ubiquitin specific peptidase 12	Mm.167971	2.04992	2.28403
Zfp566	zinc finger protein 566	Mm.441512	2.04992	2.79338
P4hb	prolyl 4-hydroxylase, beta polypeptide	Mm.16660, Mm.475301	2.04898	2.38882
Pcbp1	poly(rC) binding protein 1	Mm.274146	2.04893	6.40911
Lrrc68	leucine rich repeat containing 68	Mm.219662	2.04847	2.76307
G3bp1	Ras-GTPase-activating protein SH3-domain binding protein 1	Mm.380129, Mm.39631, Mm.405739	2.04809	5.48617
Zfp639	zinc finger protein 639	Mm.285620	2.04721	2.76923
Gigyf1	GRB10 interacting GYF protein 1	Mm.268344	2.04649	2.82609
Fam175b	family with sequence similarity 175, member B	Mm.274824, Mm.465624	2.04605	2.45039
Scrib	scribbled homolog (Drosophila)	Mm.25568	2.0459	4.52418
Coro1c	coronin, actin binding protein 1C	Mm.260158	2.04545	4.18913
Dagla	diacylglycerol lipase, alpha	Mm.329718	2.04532	2.21909
Cd151	CD151 antigen	Mm.30246, Mm.443269	2.0452	4.27347
Grb7	growth factor receptor bound protein 7	Mm.276702	2.04499	5.11371
Notum	notum pectinacetylesterase homolog (Drosophila)	Mm.32839	2.04482	2.29777
Xpot	exportin, tRNA (nuclear export receptor for tRNAs)	Mm.25042	2.04453	2.64795
Zdhhc8	zinc finger, DHHC domain containing 8	Mm.326263	2.04377	4.21903
Atpaf2	ATP synthase mitochondrial F1 complex assembly factor 2	Mm.41651	2.04272	2.6645
Txnip	thioredoxin interacting protein	Mm.410189, Mm.475353	2.04262	2.12042
Usp22	ubiquitin specific peptidase 22	Mm.30602	2.04202	3.09207
Notch3	Notch gene homolog 3 (Drosophila)	Mm.439741	2.04185	3.03555
Katnb1	katanin p80 (WD40-containing) subunit B 1	Mm.28382	2.04011	3.14471
F2r	coagulation factor II (thrombin) receptor	Mm.24816	2.03942	2.29178
Zc3h7b	zinc finger CCCH type containing 7B	Mm.432075	2.039	3.1979
Lima1	LIM domain and actin binding 1	Mm.33207	2.03563	2.44795
Tmed9	transmembrane emp24 protein transport domain containing 9	Mm.45233	2.03516	4.44374
Zfp36l2	zinc finger protein 36, C3H type-like 2	Mm.259321	2.0351	4.99731
Zcchc4	zinc finger, CCHC domain containing 4	Mm.266886	2.03499	2.35716
Txn2	thioredoxin 2	Mm.291917, Mm.462887	2.03425	4.90224
Tspyl1	testis-specific protein, Y-encoded-like 1	Mm.20445	2.03394	2.28991
Smyd2	SET and MYND domain containing 2	Mm.156895	2.03389	2.52477
Slc20a2	solute carrier family 20, member 2	Mm.323901, Mm.378231	2.03367	2.31932
H1fx	H1 histone family, member X	Mm.33796	2.03223	3.90951
Tmem115	transmembrane protein 115	Mm.260153	2.0321	2.06629
Sfrp2	secreted frizzled-related protein 2	Mm.19155	2.03139	4.44402
Pkm2	pyruvate kinase, muscle	Mm.326167	2.03064	2.56996
Kit	kit oncogene	Mm.247073	2.03024	3.29324
Bysl	bystin-like	Mm.27291	2.02982	4.1065
Cstf2	cleavage stimulation factor, 3' pre-RNA subunit 2	Mm.67938	2.02962	2.84334
Nfkbib	nuclear factor of kappa light polypeptide gene enhancer in B-cells inhibitor, beta	Mm.220333	2.02917	3.34673
Nck2	non-catalytic region of tyrosine kinase adaptor protein 2	Mm.389903, Mm.476455	2.02887	3.87505
Ppp4r1	protein phosphatase 4, regulatory subunit 1	Mm.48686	2.02607	2.32938
Mical1	microtubule associated monoxygenase, calponin and LIM domain containing 1	Mm.290431	2.02564	2.61874
Snrpb	small nuclear ribonucleoprotein B	Mm.88216	2.02458	4.3133
Stoml1	stomatin-like 1	Mm.216502	2.0237	2.37942
Gadd45b	growth arrest and DNA-damage-inducible 45 beta	Mm.1360	2.02361	2.08263
Twf2	twinfilin, actin-binding protein, homolog 2 (Drosophila)	Mm.274346	2.02301	3.88319
Mgrn1	mahogunin, ring finger 1	Mm.291326, Mm.391848	2.02269	3.08852
Rwdd1	RWD domain containing 1	Mm.28528	2.0219	2.66693
Ikbkb	inhibitor of kappaB kinase beta	Mm.277886	2.02064	2.04608
Pusl1	pseudouridylate synthase-like 1	Mm.259270	2.02063	2.4926
OTTMUSG00000000777	predicted gene, OTTMUSG00000000777		2.02055	4.55423
Mapk14	mitogen-activated protein kinase 14	Mm.311337	2.02009	2.89486
Klf15	Kruppel-like factor 15	Mm.41389	2.0193	2.25695
Mov10	Moloney leukemia virus 10	Mm.1597	2.01909	5.1652
Btbd1	BTB (POZ) domain containing 1	Mm.439893	2.0189	3.14523
Mtr	5-methyltetrahydrofolate-homocysteine methyltransferase	Mm.40335	2.01586	2.12404
Tmem41a	transmembrane protein 41a	Mm.46480	2.01527	4.1282
Manbal	mannosidase, beta A, lysosomal-like	Mm.228619, Mm.461707	2.01504	2.44461
Zdhhc7	zinc finger, DHHC domain containing 7	Mm.240076	2.01306	2.41534
Eef1a1	eukaryotic translation elongation factor 1 alpha 1	Mm.138471, Mm.335315, Mm.360075, Mm.391071, Mm.476742	2.01167	2.4102
Ddx41	DEAD (Asp-Glu-Ala-Asp) box polypeptide 41	Mm.205045	2.00851	3.75817
Hif3a	hypoxia inducible factor 3, alpha subunit	Mm.135110	2.00818	2.94187
B3gnt7	UDP-GlcNAc:betaGal beta-1,3-N-acetylglucosaminyltransferase 7	Mm.86467	2.00799	5.43546
Vps72	vacuolar protein sorting 72 (yeast)	Mm.133919	2.00737	2.85617
Mapk1	mitogen-activated protein kinase 1	Mm.196581	2.00608	2.49755
AW555464	expressed sequence AW555464	Mm.23689	2.00601	3.83562
Zfp518b	zinc finger protein 518B	Mm.38277	2.00586	3.80185
Sharpin	SHANK-associated RH domain interacting protein	Mm.41463	2.00555	2.79872
EG546090	predicted gene, EG546090		2.00526	3.6612
Supt5h	suppressor of Ty 5 homolog (S. cerevisiae)	Mm.285906	2.00442	4.21231
Oxa1l	oxidase assembly 1-like	Mm.182340	2.00386	4.13085
Eif2c2	eukaryotic translation initiation factor 2C, 2	Mm.393681	2.00304	2.88747
Lap3	leucine aminopeptidase 3	Mm.286830	2.00266	2.88928
Pdxk	pyridoxal (pyridoxine, vitamin B6) kinase	Mm.206159	2.00077	2.28014
Sfrs4	splicing factor, arginine/serine-rich 4 (SRp75)	Mm.2478	2.00069	5.72241
Ugcgl1	UDP-glucose ceramide glucosyltransferase-like 1	Mm.261022, Mm.392153	2.00025	2.38448
Ddx56	DEAD (Asp-Glu-Ala-Asp) box polypeptide 56	Mm.29810	2.00025	5.29283
